# Supplementary material for: Titration of SF3B1 Activity Reveals Distinct Effects on the Transcriptome and Cell Physiology
Source: Int J Mol Sci. 2020 Dec 17;21(24):9641. doi: 10.3390/ijms21249641 (PMC7766730; doi:10.3390/ijms21249641)
Supplement: Supplementary file 1 [file ijms-21-09641-s001.zip]

Archive with 2 entries (2 files):
- ijms-1025365 SI.xlsx
- ijms-1025365 SI_KG edits.pdf
