# Supplementary material for: Titration of SF3B1 Activity Reveals Distinct Effects on the Transcriptome and Cell Physiology
Source: Int J Mol Sci. 2020 Dec 17;21(24):9641. doi: 10.3390/ijms21249641 (PMC7766730; doi:10.3390/ijms21249641)
Supplement: Supplementary file 1 [file ijms-21-09641-s001.zip › ijms-1025365 SI.xlsx]

## Sheet: low vs control DEG
							gene ID	mean norm counts	log2	std error	wald stat	p value	FDR
chr20	30532757	30539895	-	protein_coding	PDRG1		ENSG00000088356	3137.16	2.05469	0.0473085	-43.4318	0	0
chr14	64854748	64926725	+	protein_coding	MTHFD1		ENSG00000100714	7191.62	-1.81906	0.0363025	50.1084	0	0
chr1	97187220	97280349	+	protein_coding	PTBP2		ENSG00000117569	3279.78	1.83158	0.0470998	-38.8873	0	0
chr20	47662848	47713489	+	protein_coding	CSE1L		ENSG00000124207	8783.99	-1.61235	0.0413871	38.9578	0	0
chr17	8377522	8534079	-	protein_coding	MYH10		ENSG00000133026	13060.2	-1.37207	0.0340792	40.2612	0	0
chr5	68462836	68474072	+	protein_coding	CCNB1		ENSG00000134057	14282.8	1.59711	0.0358785	-44.5145	0	0
chr21	44473300	44497053	-	protein_coding	CBS		ENSG00000160200	11674.8	-1.40343	0.0338417	41.4704	0	0
chr4	174252845	174256276	-	protein_coding	HMGB2		ENSG00000164104	17222.3	1.33775	0.0325188	-41.1377	0	0
chr5	78985699	79096063	+	protein_coding	CMYA5		ENSG00000164309	1072.12	4.88125	0.116126	-42.0339	0	0
chr5	92919042	92930321	+	protein_coding	NR2F1		ENSG00000175745	5070.43	1.81179	0.0438969	-41.2738	0	0
chr17	43002076	43025082	-	protein_coding	KIF18B		ENSG00000186185	7640.34	1.94548	0.0445918	-43.6285	0	0
chr11	102980159	103350591	+	protein_coding	DYNC2H1		ENSG00000187240	4251.91	-1.76038	0.0463734	37.9609	0	0
chr22	38201113	38203442	+	protein_coding	H1F0		ENSG00000189060	7057.61	-2.05611	0.0437269	47.0216	0	0
chr11	62619459	62623386	-	processed_transcript	SNHG1		ENSG00000255717	11689.7	2.33383	0.0373667	-62.4576	0	0
chr7	27224136	27228912	+	antisense	HOXA11-AS		ENSG00000240990	2830.71	1.94432	0.0521991	-37.2482	1.13444e-303	1.83325e-300
chr16	2303116	2318413	-	protein_coding	RNPS1		ENSG00000205937	11174.4	1.37612	0.0374372	-36.758	8.64704e-296	1.31003e-292
chr1	24958206	24999758	+	protein_coding	SRRM1		ENSG00000133226	10299.4	1.2581	0.0343138	-36.6644	2.69549e-294	3.84345e-291
chr17	78234664	78372586	+	protein_coding	RNF213		ENSG00000173821	3397.02	-1.97829	0.0543082	36.4271	1.58532e-290	2.1349e-287
chr16	23688976	23701688	+	protein_coding	PLK1		ENSG00000166851	10630.6	1.49624	0.0415185	-36.0379	2.13447e-284	2.72314e-281
chr14	23527772	23564823	-	protein_coding	ACIN1		ENSG00000100813	17076	1.12722	0.0317248	-35.5314	1.61055e-276	1.95198e-273
chr2	241653180	241759725	-	protein_coding	KIF1A		ENSG00000130294	4777.48	-1.6565	0.0469502	35.2822	1.10302e-272	1.2732e-269
chr17	38443884	38459171	+	protein_coding	CDC6		ENSG00000094804	2835.3	-1.65266	0.0471503	35.0508	3.7889e-269	4.17468e-266
chr1	109822177	109825808	-	protein_coding	PSRC1		ENSG00000134222	3176.37	1.65608	0.0475365	-34.838	6.46368e-266	6.81215e-263
chr1	214776537	214837931	+	protein_coding	CENPF		ENSG00000117724	30825	1.43243	0.0411357	-34.822	1.13033e-265	1.14164e-262
chr9	91926112	91931618	+	protein_coding	CKS2		ENSG00000123975	5993.58	1.53387	0.0446588	-34.3464	1.59262e-258	1.5442e-255
chr8	86376080	86393722	+	protein_coding	CA2		ENSG00000104267	9574.76	-1.3784	0.0401603	34.3223	3.64301e-258	3.39641e-255
chr10	77157587	77161664	-	protein_coding	ZNF503		ENSG00000165655	14806.1	1.50335	0.0441818	-34.0264	9.07616e-254	8.14838e-251
chr1	38158089	38175391	+	protein_coding	CDCA8		ENSG00000134690	4209.92	1.41557	0.0416478	-33.9891	3.22331e-253	2.79046e-250
chr1	236958609	237067281	+	protein_coding	MTR		ENSG00000116984	6877.85	-1.36747	0.0402817	33.9477	1.31957e-252	1.10298e-249
chr11	61567098	61596790	-	protein_coding	FADS1		ENSG00000149485	2141.5	-1.86652	0.0553916	33.6969	6.42638e-249	5.19252e-246
chr13	77454311	77460540	-	protein_coding	KCTD12		ENSG00000178695	6458.25	-1.56018	0.0463738	33.6436	3.87237e-248	3.02794e-245
chr5	175792470	175828866	+	protein_coding	ARL10		ENSG00000175414	2393.81	-1.74114	0.0519834	33.4941	5.87279e-246	4.44864e-243
chr22	19466981	19508135	+	protein_coding	CDC45		ENSG00000093009	2656.62	-1.79773	0.0539701	33.3097	2.79745e-243	2.05486e-240
chr11	65421066	65430565	-	protein_coding	RELA		ENSG00000173039	3759.84	1.38239	0.0415694	-33.2549	1.73533e-242	1.23719e-239
chr1	110527307	110566357	+	protein_coding	AHCYL1		ENSG00000168710	3739.73	-1.43631	0.0435355	32.9917	1.06747e-238	7.39302e-236
chr19	5623045	5668489	+	protein_coding	SAFB		ENSG00000160633	13139.3	1.28091	0.0388479	-32.9724	2.02173e-238	1.3613e-235
chr4	1723226	1746898	+	protein_coding	TACC3		ENSG00000013810	8737.57	1.44966	0.0440337	-32.9215	1.0811e-237	7.08265e-235
chr6	31497995	31510225	-	protein_coding	DDX39B		ENSG00000198563	8400.39	1.32588	0.0405042	-32.7343	5.08107e-235	3.24119e-232
chr17	76210266	76221717	+	protein_coding	BIRC5		ENSG00000089685	3157.39	1.60538	0.0491166	-32.6851	2.54385e-234	1.5811e-231
chr1	241792154	241799232	-	protein_coding	CHML		ENSG00000203668	2260.97	-1.83887	0.0565082	32.5416	2.74921e-232	1.66602e-229
chr4	151185593	151936879	-	protein_coding	LRBA		ENSG00000198589	3274.78	-1.8303	0.0563138	32.5018	1.00583e-231	5.94667e-229
chr7	5566781	5603415	-	protein_coding	ACTB		ENSG00000075624	90001.6	1.20038	0.036998	-32.4445	6.46724e-231	3.73252e-228
chr22	40742506	40764823	+	protein_coding	ADSL		ENSG00000239900	3657.96	-1.50311	0.0464959	32.3278	2.84836e-229	1.60568e-226
chr7	155089485	155101945	+	protein_coding	INSIG1		ENSG00000186480	3080.55	-1.52564	0.0478671	31.8725	6.42181e-223	3.53783e-220
chr9	94972488	95056038	-	protein_coding	IARS		ENSG00000196305	14831.7	-1.0076	0.0316979	31.7876	9.60753e-222	5.17526e-219
chr2	44113646	44223144	-	protein_coding	LRPPRC		ENSG00000138095	8905.73	-1.18874	0.0374707	31.7245	7.1331e-221	3.75883e-218
chr20	30327073	30389608	+	protein_coding	TPX2		ENSG00000088325	13312	1.06822	0.0337501	-31.6509	7.36923e-220	3.80064e-217
chr20	34236846	34252878	-	protein_coding	RBM12		ENSG00000244462	4068.59	-1.42356	0.0451056	31.5605	1.28576e-218	6.49311e-216
chrX	69509878	69640682	+	protein_coding	KIF4A		ENSG00000090889	5497.09	1.24206	0.0394935	-31.4498	4.22952e-217	2.09232e-214
chr12	105413567	105478355	-	protein_coding	ALDH1L2		ENSG00000136010	1123.93	-2.45081	0.0779485	31.4415	5.49073e-217	2.66191e-214
chr1	183441350	183567381	+	protein_coding	SMG7		ENSG00000116698	7248.95	1.27831	0.0406702	-31.4311	7.61603e-217	3.61986e-214
chr22	46692637	46726707	+	protein_coding	GTSE1		ENSG00000075218	5088.44	1.49626	0.0476523	-31.3995	2.05301e-216	9.5702e-214
chr5	130506502	130541119	+	protein_coding	LYRM7		ENSG00000186687	1233.12	-2.44231	0.0781904	31.2354	3.528e-214	1.61356e-211
chr1	16679069	16724640	+	protein_coding	SZRD1		ENSG00000055070	7131.3	1.34841	0.0433513	-31.1044	2.10279e-212	9.4392e-210
chr12	53874273	53893847	-	protein_coding	MAP3K12		ENSG00000139625	1067.11	2.39774	0.0775791	-30.9071	9.60275e-210	4.23219e-207
chr17	71330522	71640228	-	protein_coding	SDK2		ENSG00000069188	1214.59	-2.31226	0.0750409	30.8133	1.73834e-208	7.52453e-206
chr6	26458149	26476849	+	protein_coding	BTN2A1		ENSG00000112763	2938.91	1.46818	0.0476983	-30.7806	4.76448e-208	2.02616e-205
chr17	35441922	35766909	-	protein_coding	ACACA		ENSG00000132142	4369.76	-1.2452	0.0404896	30.7535	1.09676e-207	4.58372e-205
chr6	80713603	80752244	+	protein_coding	TTK		ENSG00000112742	4162.8	1.46847	0.0477805	-30.7337	2.01736e-207	8.28827e-205
chr22	26887190	26908471	-	protein_coding	TFIP11		ENSG00000100109	3872.05	1.316	0.0431093	-30.5271	1.13793e-204	4.59725e-202
chr7	44240566	44253893	+	protein_coding	YKT6		ENSG00000106636	6889.57	1.15894	0.0380119	-30.4889	3.65171e-204	1.45111e-201
chr16	4658883	4665028	-	protein_coding	UBALD1		ENSG00000153443	2533.74	1.61957	0.053191	-30.4481	1.26963e-203	4.96386e-201
chr20	44441214	44445596	+	protein_coding	UBE2C		ENSG00000175063	5602.37	1.33755	0.0443001	-30.1928	2.94494e-200	1.1331e-197
chrX	128580479	128657477	-	protein_coding	SMARCA1		ENSG00000102038	4039.73	-1.31435	0.0435451	30.1836	3.8925e-200	1.47429e-197
chr1	173833037	173838020	-	processed_transcript	GAS5		ENSG00000234741	10250.1	1.10574	0.0367461	-30.0914	6.28508e-199	2.34385e-196
chr20	47894714	47905797	+	antisense	ZFAS1		ENSG00000177410	2679.07	1.50099	0.049991	-30.0252	4.5994e-198	1.68923e-195
chr17	46671638	46682354	-	protein_coding	HOXB6		ENSG00000108511	3370.16	1.67786	0.0559246	-30.0022	9.18143e-198	3.32176e-195
chr1	234527058	234614849	-	protein_coding	TARBP1		ENSG00000059588	3558.91	-1.35947	0.045322	29.9958	1.1123e-197	3.96501e-195
chr3	108308528	108413693	+	protein_coding	DZIP3		ENSG00000198919	2072.67	-1.71019	0.0571228	29.9389	6.14415e-197	2.15847e-194
chr11	73685711	73694352	-	protein_coding	UCP2		ENSG00000175567	1475.75	-1.90129	0.0637	29.8476	9.41809e-196	3.26135e-193
chr1	156219014	156252616	-	protein_coding	SMG5		ENSG00000198952	11334.2	1.06109	0.0356604	-29.7555	1.47389e-194	5.032e-192
chr16	238967	279462	-	protein_coding	LUC7L		ENSG00000007392	3735.25	1.30982	0.0440572	-29.7299	3.15523e-194	1.06226e-191
chr10	3109711	3179904	+	protein_coding	PFKP		ENSG00000067057	2803.03	-1.52995	0.0516773	29.6058	1.25733e-192	4.17502e-190
chr7	100472732	100486285	+	protein_coding	SRRT		ENSG00000087087	11345.9	1.0364	0.0350643	-29.557	5.33643e-192	1.74804e-189
chr14	19650017	19718563	+	lincRNA	AL589743.1		ENSG00000225210	4757.74	-1.28602	0.0435543	29.5269	1.2993e-191	4.19934e-189
chr1	156711898	156736717	-	protein_coding	HDGF		ENSG00000143321	25778.8	1.23292	0.041778	-29.5112	2.06752e-191	6.59431e-189
chr17	4840424	4843546	-	protein_coding	SLC25A11		ENSG00000108528	3858.71	-1.43753	0.0488558	29.424	2.70508e-190	8.51572e-188
chr12	50370705	50426919	-	protein_coding	RACGAP1		ENSG00000161800	5406.67	1.19872	0.0407445	-29.4203	3.02032e-190	9.38622e-188
chr20	37049234	37063996	-	processed_transcript	RP4-564F22.2		ENSG00000196756	2430.02	1.40006	0.0476215	-29.3998	5.51981e-190	1.69367e-187
chr1	32645286	32663886	+	protein_coding	TXLNA		ENSG00000084652	10046.9	1.08846	0.0372168	-29.2466	4.9649e-188	1.50436e-185
chr19	47759236	47775210	+	protein_coding	CCDC9		ENSG00000105321	1382.23	1.81827	0.0622373	-29.2151	1.24534e-187	3.72681e-185
chr2	26987156	27023935	+	protein_coding	CENPA		ENSG00000115163	1629.9	1.72927	0.0593575	-29.1331	1.36895e-186	4.04674e-184
chr12	49717018	49725514	+	protein_coding	TROAP		ENSG00000135451	3087.64	1.34842	0.0465018	-28.9972	7.13533e-185	2.08386e-182
chr2	75061107	75120486	+	protein_coding	HK2		ENSG00000159399	3862.74	-1.47224	0.051093	28.8148	1.39816e-182	4.03469e-180
chr2	176987087	176989853	+	protein_coding	HOXD9		ENSG00000128709	2468.82	1.44712	0.0505161	-28.6466	1.76596e-180	5.03609e-178
chr1	54231132	54304533	-	protein_coding	TMEM48		ENSG00000058804	3685.78	-1.25091	0.043751	28.5915	8.56048e-180	2.41286e-177
chr7	30174425	30202378	+	protein_coding	C7orf41		ENSG00000180354	1028.56	-2.10626	0.0737264	28.5687	1.64779e-179	4.5911e-177
chr5	150070355	150080669	-	protein_coding	RBM22		ENSG00000086589	3659.05	1.2901	0.0451816	-28.5536	2.53332e-179	6.97815e-177
chr22	46726771	46753237	+	protein_coding	TRMU		ENSG00000100416	4010.08	1.32667	0.0464883	-28.5378	3.98082e-179	1.08422e-176
chr11	64833771	64851636	-	protein_coding	CDCA5		ENSG00000146670	7310.4	1.20205	0.0421763	-28.5006	1.15298e-178	3.10535e-176
chr13	95672082	95953687	-	protein_coding	ABCC4		ENSG00000125257	1005.38	-2.06194	0.072441	28.4637	3.29945e-178	8.78886e-176
chr4	17802277	17812381	-	protein_coding	DCAF16		ENSG00000163257	2445.64	-1.429	0.0503422	28.3856	3.04343e-177	8.01878e-175
chr15	59397276	59417244	+	protein_coding	CCNB2		ENSG00000157456	3406.79	1.24047	0.0437926	-28.326	1.65343e-176	4.30958e-174
chr8	48685668	48872743	-	protein_coding	PRKDC		ENSG00000253729	34815.1	-1.13137	0.0399735	28.3031	3.16335e-176	8.15741e-174
chr1	235272650	235292251	-	protein_coding	TOMM20		ENSG00000173726	28379.8	0.824623	0.029165	-28.2744	7.13818e-176	1.82136e-173
chr8	26149006	26230196	+	protein_coding	PPP2R2A		ENSG00000221914	4500.09	1.15277	0.040925	-28.168	1.44296e-174	3.64347e-172
chr7	127292233	127732661	+	protein_coding	SND1		ENSG00000197157	8500.1	-1.00279	0.0356789	28.1058	8.31776e-174	2.07858e-171
chr1	41445006	41478235	+	protein_coding	CTPS1		ENSG00000171793	5575.73	-1.15931	0.0413786	28.0171	1.0066e-172	2.48979e-170
chr1	185265519	185286461	-	protein_coding	IVNS1ABP		ENSG00000116679	3650	-1.24286	0.0444537	27.9585	5.19769e-172	1.27265e-169
chr19	15347646	15443356	-	protein_coding	BRD4		ENSG00000141867	7017.48	1.17221	0.042027	-27.8919	3.34872e-171	8.11729e-169
chrMT	7585	8269	+	protein_coding	MT-CO2		ENSG00000198712	98955.4	0.97116	0.0348349	-27.8789	4.80836e-171	1.15401e-168
chr22	41994031	42017100	-	protein_coding	DESI1		ENSG00000100418	2230.65	-1.42686	0.0513326	27.7965	4.78693e-170	1.1376e-167
chr12	50101507	50158717	+	protein_coding	TMBIM6		ENSG00000139644	20409.1	0.893509	0.0321589	-27.7841	6.74352e-170	1.58702e-167
chr1	11166591	11322564	-	protein_coding	MTOR		ENSG00000198793	4702.29	-1.09873	0.0395602	27.7737	9.02164e-170	2.10274e-167
chr20	34633543	34638882	-	lincRNA	LINC00657		ENSG00000260032	7351.94	-1.0246	0.0369489	27.7302	3.0196e-169	6.97096e-167
chr17	78075354	78093678	+	protein_coding	GAA		ENSG00000171298	2798.87	-1.47983	0.0533969	27.7138	4.76632e-169	1.08996e-166
chr7	27180670	27183287	-	protein_coding	HOXA5		ENSG00000106004	4130.35	1.29699	0.0468854	-27.6629	1.95e-168	4.41758e-166
chr16	57769641	57791162	+	protein_coding	KATNB1		ENSG00000140854	1906.42	-1.63607	0.0592974	27.5909	1.43251e-167	3.21519e-165
chr21	35445869	35478559	+	protein_coding	SLC5A3		ENSG00000198743	1603.4	-1.66652	0.0604822	27.5539	3.96944e-167	8.82745e-165
chr9	82186687	82341658	+	protein_coding	TLE4		ENSG00000106829	7796.08	1.15503	0.0420488	-27.4689	4.13446e-166	9.11084e-164
chr11	61891444	61920635	+	protein_coding	INCENP		ENSG00000149503	7662.64	1.22976	0.044909	-27.3834	4.32146e-165	9.43714e-163
chr16	89334037	89556969	-	protein_coding	ANKRD11		ENSG00000167522	13677.8	0.960454	0.0351667	-27.3114	3.10306e-164	6.71591e-162
chr14	39644386	39652422	+	protein_coding	PNN		ENSG00000100941	15746.7	0.878432	0.0321663	-27.309	3.31239e-164	7.10552e-162
chrMT	8526	9207	+	protein_coding	MT-ATP6		ENSG00000198899	64043.4	1.22583	0.0449524	-27.2696	9.72892e-164	2.06867e-161
chr17	40163399	40177659	+	protein_coding	NKIRAS2		ENSG00000168256	4820.79	1.09235	0.0402393	-27.1465	2.78571e-162	5.8718e-160
chr7	155437144	155574179	+	protein_coding	RBM33		ENSG00000184863	8101.5	1.25974	0.0464208	-27.1374	3.56211e-162	7.44359e-160
chr19	10244020	10341962	-	protein_coding	DNMT1		ENSG00000130816	10479.7	-0.94105	0.0347053	27.1154	6.47363e-162	1.3412e-159
chr19	17830050	17845325	+	protein_coding	MAP1S		ENSG00000130479	2731.31	1.41135	0.0520981	-27.0902	1.28451e-161	2.6387e-159
chr19	3490818	3500938	-	protein_coding	DOHH		ENSG00000129932	2363.31	1.86185	0.0688055	-27.0596	2.94455e-161	5.99797e-159
chr16	31117427	31124110	+	protein_coding	BCKDK		ENSG00000103507	1946.57	-1.49183	0.0551359	27.0572	3.139e-161	6.34079e-159
chr14	90742579	90798481	-	protein_coding	NRDE2		ENSG00000119720	2291.48	1.37405	0.0508243	-27.0352	5.70055e-161	1.14199e-158
chr17	66031634	66042958	+	protein_coding	KPNA2		ENSG00000182481	22141.3	0.969112	0.0358801	-27.0097	1.13596e-160	2.25702e-158
chr21	47608054	47648738	-	protein_coding	LSS		ENSG00000160285	2339.96	-1.37029	0.0508129	26.9673	3.57675e-160	7.04882e-158
chr14	102430864	102517129	+	protein_coding	DYNC1H1		ENSG00000197102	19028.4	-1.15481	0.0428919	26.9239	1.15455e-159	2.25697e-157
chr3	52288436	52322036	-	protein_coding	WDR82		ENSG00000164091	11340.4	0.96627	0.0359323	-26.8914	2.76853e-159	5.36873e-157
chr22	38686696	38794527	-	protein_coding	CSNK1E		ENSG00000213923	23596.4	0.988564	0.0367895	-26.8708	4.82141e-159	9.27547e-157
chr17	18561741	18585575	-	protein_coding	ZNF286B		ENSG00000249459	673.755	2.34703	0.087362	-26.8656	5.54445e-159	1.05825e-156
chr1	117602924	117645492	+	protein_coding	TTF2		ENSG00000116830	2718.91	-1.38075	0.0514442	26.8397	1.11224e-158	2.10631e-156
chr19	2248665	2252072	+	protein_coding	AMH		ENSG00000104899	1350.78	1.74932	0.0654147	-26.7421	1.52758e-157	2.87044e-155
chr13	21714652	21723221	+	protein_coding	SAP18		ENSG00000150459	4797.8	1.03701	0.0388627	-26.6839	7.24202e-157	1.35036e-154
chr10	128593977	129250781	+	protein_coding	DOCK1		ENSG00000150760	1824.65	-1.49261	0.0559444	26.6802	7.98426e-157	1.47739e-154
chr11	118914899	118927913	-	protein_coding	HYOU1		ENSG00000149428	5338.97	-1.13745	0.0426512	26.6686	1.08808e-156	1.99812e-154
chr12	125396149	125401914	-	protein_coding	UBC		ENSG00000150991	17936.1	-1.04992	0.0393836	26.6589	1.41239e-156	2.57417e-154
chr2	174219547	174233725	+	protein_coding	CDCA7		ENSG00000144354	3257.63	-1.20224	0.0451051	26.6542	1.59954e-156	2.8935e-154
chr20	55926065	55954267	+	protein_coding	RAE1		ENSG00000101146	3228.12	1.16248	0.0436964	-26.6035	6.18037e-156	1.10972e-153
chrX	84498996	84528368	+	protein_coding	ZNF711		ENSG00000147180	2161.9	-1.42671	0.0536324	26.6016	6.50955e-156	1.16023e-153
chr7	97481429	97501854	-	protein_coding	ASNS		ENSG00000070669	4761.99	-1.35581	0.0510447	26.5613	1.903e-155	3.36705e-153
chr9	111629796	111696396	-	protein_coding	IKBKAP		ENSG00000070061	4073.02	-1.19349	0.0449792	26.5343	3.894e-155	6.8399e-153
chr3	119217378	119243937	+	protein_coding	TIMMDC1		ENSG00000113845	2014.03	-1.54495	0.0582257	26.5338	3.94874e-155	6.88615e-153
chr12	51632075	51665146	+	protein_coding	DAZAP2		ENSG00000183283	4600.34	1.06399	0.0402102	-26.4608	2.73919e-154	4.74272e-152
chr1	84944941	84963473	+	protein_coding	RPF1		ENSG00000117133	3826.86	1.11762	0.0423772	-26.3731	2.78627e-153	4.79001e-151
chr17	80036213	80056208	-	protein_coding	FASN		ENSG00000169710	22121.1	-0.987822	0.0374754	26.3592	4.02449e-153	6.86998e-151
chr1	149895208	149900236	-	protein_coding	SF3B4		ENSG00000143368	4114.78	1.14079	0.0432908	-26.3518	4.89422e-153	8.29622e-151
chr12	124118374	124147153	+	protein_coding	GTF2H3		ENSG00000111358	1706.83	-1.54337	0.0588415	26.2293	1.23205e-151	2.07395e-149
chr3	25639474	25706398	-	protein_coding	TOP2B		ENSG00000077097	10409.5	-0.886257	0.0338495	26.1823	4.2286e-151	7.06905e-149
chr1	203764781	203823252	+	protein_coding	ZC3H11A		ENSG00000058673	10222.3	1.02207	0.0390582	-26.1678	6.18188e-151	1.02636e-148
chr5	132387653	132442141	+	protein_coding	HSPA4		ENSG00000170606	18795.8	0.871423	0.033369	-26.1148	2.4785e-150	4.087e-148
chr3	52232101	52248343	+	protein_coding	ALAS1		ENSG00000023330	3250.23	1.13888	0.0436545	-26.0884	4.93213e-150	8.07803e-148
chr16	29802039	29816706	+	protein_coding	KIF22		ENSG00000079616	7511.51	0.950551	0.0365495	-26.0072	4.10556e-149	6.67911e-147
chr2	128848773	128953251	+	protein_coding	UGGT1		ENSG00000136731	3527.17	-1.15207	0.0443827	25.9577	1.48914e-148	2.40645e-146
chr7	27202053	27210117	-	protein_coding	HOXA9		ENSG00000078399	2747.89	1.3057	0.050479	-25.8662	1.60111e-147	2.57026e-145
chr1	38147241	38157914	-	protein_coding	C1orf109		ENSG00000116922	2751.56	1.28764	0.0499381	-25.7848	1.31359e-146	2.09483e-144
chr3	160212782	160283376	-	protein_coding	KPNA4		ENSG00000186432	4567.95	1.07229	0.0416459	-25.7478	3.41522e-146	5.41078e-144
chr10	98978995	99052413	-	protein_coding	ARHGAP19		ENSG00000213390	3135.98	1.12709	0.0438383	-25.7103	8.97712e-146	1.41302e-143
chr1	160175126	160185166	+	protein_coding	PEA15		ENSG00000162734	3033.03	1.19932	0.0467394	-25.6597	3.29232e-145	5.14877e-143
chr20	34291530	34330234	-	protein_coding	RBM39		ENSG00000131051	14046.1	0.835157	0.0325975	-25.6202	9.07532e-145	1.41017e-142
chr12	57522275	57607134	+	protein_coding	LRP1		ENSG00000123384	2900.74	-1.44475	0.0565263	25.5589	4.37102e-144	6.74864e-142
chr3	49761726	49823975	-	protein_coding	IP6K1		ENSG00000176095	5799.57	1.11044	0.0434567	-25.5529	5.10072e-144	7.82541e-142
chr6	88384789	88411927	-	protein_coding	AKIRIN2		ENSG00000135334	3119.6	1.16941	0.0457711	-25.5492	5.60748e-144	8.54876e-142
chr3	12625099	12705725	-	protein_coding	RAF1		ENSG00000132155	7742.71	0.986732	0.0386461	-25.5325	8.59664e-144	1.30239e-141
chrMT	9206	9990	+	protein_coding	MT-CO3		ENSG00000198938	93938.3	0.829638	0.0325172	-25.5138	1.38549e-143	2.08599e-141
chr4	1984440	2043630	-	protein_coding	NELFA		ENSG00000185049	3715.4	1.2256	0.0481598	-25.4486	7.3217e-143	1.09554e-140
chr1	68939834	68962904	-	protein_coding	DEPDC1		ENSG00000024526	6498.1	1.13295	0.0445967	-25.4044	2.25674e-142	3.33648e-140
chr2	10262454	10271545	+	protein_coding	RRM2		ENSG00000171848	5834.53	-1.04515	0.0411405	25.4044	2.25736e-142	3.33648e-140
chr5	176946788	176981542	-	protein_coding	FAM193B		ENSG00000146067	2797.94	1.28808	0.0508144	-25.3487	9.28903e-142	1.36464e-139
chr1	35641978	35658749	-	protein_coding	SFPQ		ENSG00000116560	33890.4	0.908435	0.0358447	-25.3436	1.05588e-141	1.54183e-139
chr6	119498373	119670926	-	protein_coding	MAN1A1		ENSG00000111885	1555.12	-1.60191	0.0632093	25.343	1.07386e-141	1.5587e-139
chr1	29474254	29508499	-	protein_coding	SRSF4		ENSG00000116350	13742.1	0.832701	0.032858	-25.3424	1.09037e-141	1.57325e-139
chr9	131843378	131852717	+	protein_coding	DOLPP1		ENSG00000167130	2178.88	1.35323	0.0534624	-25.3118	2.36859e-141	3.39732e-139
chr1	23630263	23670829	-	protein_coding	HNRNPR		ENSG00000125944	17566.7	0.880221	0.0348329	-25.2698	6.86746e-141	9.79219e-139
chr6	144606836	145174170	+	protein_coding	UTRN		ENSG00000152818	2388.81	-1.5571	0.0616836	25.2433	1.34055e-140	1.90029e-138
chrX	51546102	51645453	+	protein_coding	MAGED1		ENSG00000179222	7233.19	-0.917284	0.036353	25.2327	1.75537e-140	2.47385e-138
chr12	122957416	122985518	-	protein_coding	ZCCHC8		ENSG00000033030	2094.47	1.33247	0.0530543	-25.1153	3.38698e-139	4.74569e-137
chr16	3313742	3351401	+	protein_coding	ZNF263		ENSG00000006194	2109.32	1.30822	0.0521096	-25.1052	4.36381e-139	6.07924e-137
chr2	131805448	131851033	-	protein_coding	FAM168B		ENSG00000152102	12255.6	1.00141	0.0399149	-25.0887	6.60133e-139	9.14378e-137
chr8	128747679	128753674	+	protein_coding	MYC		ENSG00000136997	3412.56	-1.46615	0.0585363	25.0469	1.88836e-138	2.60078e-136
chr17	5374570	5390131	-	protein_coding	DERL2		ENSG00000072849	2061.46	1.35357	0.0541741	-24.9856	8.7591e-138	1.19955e-135
chr1	38032416	38061536	-	protein_coding	GNL2		ENSG00000134697	5893.04	0.923972	0.0369981	-24.9735	1.1866e-137	1.61591e-135
chr14	91923954	91976898	-	protein_coding	SMEK1		ENSG00000100796	6087.72	1.11022	0.0444749	-24.9628	1.55252e-137	2.10241e-135
chr1	236139129	236228462	-	protein_coding	NID1		ENSG00000116962	6894.88	-0.997419	0.0399788	24.9487	2.20765e-137	2.97297e-135
chr1	212208918	212280742	+	protein_coding	DTL		ENSG00000143476	3234.83	-1.17676	0.0472201	24.9206	4.44531e-137	5.95328e-135
chr15	70340128	70390515	-	protein_coding	TLE3		ENSG00000140332	6831.57	1.08418	0.0435198	-24.9124	5.46444e-137	7.27792e-135
chrX	129040096	129063737	+	protein_coding	UTP14A		ENSG00000156697	4653.14	1.01683	0.0408184	-24.9111	5.64383e-137	7.47576e-135
chr19	47616530	47713886	+	protein_coding	SAE1		ENSG00000142230	13369.1	0.824436	0.033159	-24.8631	1.86633e-136	2.45869e-134
chr6	43139036	43149243	+	protein_coding	SRF		ENSG00000112658	4961.53	1.28748	0.0518639	-24.8242	4.90884e-136	6.43191e-134
chr20	2442279	2451499	-	protein_coding	SNRPB		ENSG00000125835	13358	1.15085	0.0463853	-24.8106	6.88304e-136	8.97016e-134
chr16	2479394	2508855	+	protein_coding	CCNF		ENSG00000162063	4150.44	1.08475	0.0437368	-24.8018	8.56861e-136	1.11071e-133
chr10	94833231	94837647	+	protein_coding	CYP26A1		ENSG00000095596	910.809	2.05196	0.0828572	-24.765	2.13903e-135	2.75799e-133
chr16	71879893	71891231	+	protein_coding	ATXN1L		ENSG00000224470	3418.07	1.36361	0.0550737	-24.7598	2.43352e-135	3.12108e-133
chr5	137514407	137523404	+	protein_coding	KIF20A		ENSG00000112984	3897.69	1.02573	0.0414467	-24.7481	3.24673e-135	4.14215e-133
chr15	91509269	91538859	-	protein_coding	PRC1		ENSG00000198901	9113.34	0.87891	0.0355419	-24.7288	5.23828e-135	6.64796e-133
chr7	92190106	92219708	-	protein_coding	FAM133B		ENSG00000234545	2906.61	1.15666	0.0467978	-24.7161	7.1821e-135	9.0674e-133
chr19	4007643	4039384	+	protein_coding	PIAS4		ENSG00000105229	2376.21	1.25019	0.0505826	-24.7158	7.24039e-135	9.09362e-133
chrX	100474757	100519486	+	protein_coding	DRP2		ENSG00000102385	407.271	3.03254	0.122718	-24.7115	8.04263e-135	1.00491e-132
chr2	45615818	45839304	-	protein_coding	SRBD1		ENSG00000068784	926.443	-1.80409	0.0731632	24.6584	2.98825e-134	3.71462e-132
chr1	27153200	27184093	+	protein_coding	ZDHHC18		ENSG00000204160	2501.65	1.32338	0.0537423	-24.6245	6.90389e-134	8.53828e-132
chr17	41003200	41010147	+	protein_coding	AOC3		ENSG00000131471	336.254	3.46875	0.141316	-24.5461	4.76547e-133	5.8637e-131
chr17	8150935	8173809	+	protein_coding	PFAS		ENSG00000178921	6651.46	-0.939612	0.0383612	24.4938	1.71813e-132	2.10341e-130
chr5	37288238	37371283	-	protein_coding	NUP155		ENSG00000113569	4759.61	-1.05918	0.0432514	24.489	1.93415e-132	2.35597e-130
chr5	156693088	156822606	+	protein_coding	CYFIP2		ENSG00000055163	4152.19	-1.00633	0.0412485	24.3968	1.85021e-131	2.24246e-129
chr17	40023160	40086795	-	protein_coding	ACLY		ENSG00000131473	17887.3	-0.834017	0.0342755	24.3327	8.82908e-131	1.06476e-128
chr8	62413115	62627155	-	protein_coding	ASPH		ENSG00000198363	2469.09	-1.234	0.0507218	24.3287	9.74317e-131	1.16918e-128
chr14	90722838	90738968	+	protein_coding	PSMC1		ENSG00000100764	6964.44	0.972232	0.0399995	-24.3061	1.68899e-130	2.01681e-128
chr19	12917393	12924452	+	protein_coding	RNASEH2A		ENSG00000104889	3546.34	-1.28558	0.0529072	24.2987	2.02195e-130	2.40255e-128
chr1	155882833	155904191	-	protein_coding	KIAA0907		ENSG00000132680	5715.4	0.9541	0.0393005	-24.277	3.42862e-130	4.05413e-128
chr18	2571509	2616634	+	protein_coding	NDC80		ENSG00000080986	1925.89	1.2672	0.0521979	-24.2768	3.44767e-130	4.05687e-128
chr8	38854387	38962663	+	protein_coding	ADAM9		ENSG00000168615	2189.55	-1.26045	0.051986	24.246	7.28497e-130	8.53081e-128
chr1	230778234	230829728	+	protein_coding	COG2		ENSG00000135775	2000.2	-1.27582	0.0526469	24.2336	9.84661e-130	1.14751e-127
chr1	25549169	25558993	-	protein_coding	SYF2		ENSG00000117614	1851.46	1.4032	0.0579327	-24.2213	1.32761e-129	1.53977e-127
chr15	74890840	74932057	+	protein_coding	CLK3		ENSG00000179335	2579.1	1.14607	0.0473257	-24.2166	1.4882e-129	1.7178e-127
chr14	78183941	78227550	-	protein_coding	SNW1		ENSG00000100603	4311.22	1.00937	0.0416964	-24.2076	1.85225e-129	2.12789e-127
chr13	100634025	100639018	+	protein_coding	ZIC2		ENSG00000043355	5828.14	1.03236	0.0427458	-24.151	7.28036e-129	8.32434e-127
chr19	48949029	48960279	+	protein_coding	GRWD1		ENSG00000105447	6522.07	1.05515	0.0437507	-24.1173	1.64734e-128	1.87472e-126
chr10	103544199	103578696	-	protein_coding	MGEA5		ENSG00000198408	9396.53	0.836014	0.0346812	-24.1057	2.17932e-128	2.46854e-126
chr2	183580998	183644334	+	protein_coding	DNAJC10		ENSG00000077232	2977.6	-1.2407	0.0514921	24.095	2.82026e-128	3.17968e-126
chrX	117629860	117820126	+	protein_coding	DOCK11		ENSG00000147251	1231.02	-1.58331	0.0657149	24.0937	2.91091e-128	3.26669e-126
chr19	5784842	5791249	-	protein_coding	DUS3L		ENSG00000141994	2598.81	1.37229	0.0569871	-24.0807	3.98492e-128	4.45135e-126
chr17	42927310	42977030	-	protein_coding	EFTUD2		ENSG00000108883	8336.34	-0.874599	0.0363208	24.0798	4.06652e-128	4.52167e-126
chr2	86667769	86719839	+	protein_coding	KDM3A		ENSG00000115548	3370.03	1.04979	0.043671	-24.0386	1.09892e-127	1.21634e-125
chr18	2655736	2805015	+	protein_coding	SMCHD1		ENSG00000101596	2059.49	-1.37686	0.0573093	24.025	1.52329e-127	1.67839e-125
chr8	81397853	81438500	+	protein_coding	ZBTB10		ENSG00000205189	2085.1	-1.29212	0.0537853	24.0237	1.57185e-127	1.72406e-125
chr21	44394619	44454172	+	protein_coding	PKNOX1		ENSG00000160199	1742.15	1.36583	0.0568876	-24.0093	2.22577e-127	2.4303e-125
chr7	5346420	5465045	-	protein_coding	TNRC18		ENSG00000182095	9199.76	1.08062	0.0451539	-23.9318	1.42919e-126	1.55352e-124
chr15	84867599	84898888	-	pseudogene	AC103965.1		ENSG00000225151	4212.6	1.01495	0.0424288	-23.9212	1.8454e-126	1.99699e-124
chr19	44711699	44741421	+	protein_coding	ZNF227		ENSG00000131115	717.115	1.98729	0.0831139	-23.9104	2.38519e-126	2.56964e-124
chr11	120971881	121062202	+	protein_coding	TECTA		ENSG00000109927	455.13	2.61913	0.109585	-23.9004	3.03207e-126	3.2521e-124
chr10	129894922	129924649	-	protein_coding	MKI67		ENSG00000148773	24649.8	1.10227	0.0461575	-23.8805	4.87841e-126	5.20937e-124
chr6	167525294	167553184	+	protein_coding	CCR6		ENSG00000112486	277.872	4.67879	0.195935	-23.8793	5.02465e-126	5.34199e-124
chr7	137559724	137686813	-	protein_coding	CREB3L2		ENSG00000182158	2964.16	-1.15082	0.0482339	23.8591	8.15449e-126	8.63165e-124
chr3	49711434	49721396	+	protein_coding	APEH		ENSG00000164062	3977.61	-1.13862	0.0477297	23.8556	8.84769e-126	9.3247e-124
chr14	45553301	45585485	+	protein_coding	PRPF39		ENSG00000185246	3174.11	1.22162	0.0512144	-23.8531	9.40537e-126	9.86953e-124
chr10	12110970	12165224	+	protein_coding	DHTKD1		ENSG00000181192	2791.02	-1.10111	0.0462257	23.8203	2.05733e-125	2.14956e-123
chr20	39765599	39825427	+	protein_coding	PLCG1		ENSG00000124181	4116.54	-1.07647	0.0451968	23.8174	2.20633e-125	2.29534e-123
chr11	65769549	65771620	+	protein_coding	BANF1		ENSG00000175334	7831.08	0.945869	0.0397161	-23.8157	2.29532e-125	2.37772e-123
chr1	203595688	203713209	+	protein_coding	ATP2B4		ENSG00000058668	1786.65	-1.40296	0.0590226	23.7699	6.84542e-125	7.06098e-123
chr12	88442792	88535993	-	protein_coding	CEP290		ENSG00000198707	2247.17	-1.30063	0.0547383	23.7609	8.46965e-125	8.69934e-123
chr7	107564243	107643700	-	protein_coding	LAMB1		ENSG00000091136	2345.22	-1.14748	0.0483508	23.7324	1.66789e-124	1.70589e-122
chr8	25316512	25365436	+	protein_coding	CDCA2		ENSG00000184661	2037	1.43339	0.0604025	-23.7307	1.73846e-124	1.7706e-122
chr17	19240866	19281495	-	protein_coding	B9D1		ENSG00000108641	870.552	-1.90907	0.0804698	23.7241	2.03404e-124	2.06298e-122
chr12	132379195	132407712	+	protein_coding	ULK1		ENSG00000177169	3084.1	1.09424	0.0461258	-23.723	2.08664e-124	2.10751e-122
chr22	29655840	29664198	-	protein_coding	RHBDD3		ENSG00000100263	2800.75	1.25214	0.0527989	-23.7152	2.51382e-124	2.52842e-122
chr4	41983712	41988476	+	protein_coding	DCAF4L1		ENSG00000182308	316.86	3.51947	0.148442	-23.7094	2.88383e-124	2.88859e-122
chr12	56512033	56538455	+	protein_coding	ESYT1		ENSG00000139641	2802.9	-1.14297	0.0482482	23.6895	4.63082e-124	4.61939e-122
chr8	127564686	127570638	-	protein_coding	FAM84B		ENSG00000168672	3576.4	-1.1914	0.0503624	23.6565	1.01262e-123	1.00598e-121
chr7	140152839	140179369	-	protein_coding	MKRN1		ENSG00000133606	6295.33	0.841914	0.0356293	-23.6298	1.9042e-123	1.88399e-121
chr16	64042	69452	-	protein_coding	WASH4P		ENSG00000234769	1383.53	1.49764	0.0633837	-23.6281	1.98368e-123	1.95465e-121
chr9	6532463	6645650	-	protein_coding	GLDC		ENSG00000178445	1423.01	-1.43527	0.0607679	23.6189	2.46418e-123	2.41828e-121
chr3	100428204	100467810	+	protein_coding	TFG		ENSG00000114354	6245.8	0.930314	0.0394009	-23.6115	2.93482e-123	2.86855e-121
chr3	49061757	49066841	-	protein_coding	IMPDH2		ENSG00000178035	12843.9	-0.877395	0.0371806	23.5982	4.01961e-123	3.91307e-121
chr9	111704850	111775809	-	protein_coding	CTNNAL1		ENSG00000119326	1718.07	-1.44854	0.0614392	23.5769	6.65785e-123	6.45545e-121
chr2	1635658	1748624	-	protein_coding	PXDN		ENSG00000130508	2224.43	-1.24743	0.0529653	23.5519	1.20067e-122	1.15953e-120
chr17	30771278	30810336	+	protein_coding	PSMD11		ENSG00000108671	6415.71	0.847333	0.0359777	-23.5516	1.20908e-122	1.16302e-120
chr17	73028669	73061984	+	protein_coding	KCTD2		ENSG00000180901	2845.72	1.17879	0.0501253	-23.5169	2.74095e-122	2.62611e-120
chr7	95749531	95951459	-	protein_coding	SLC25A13		ENSG00000004864	2179.46	-1.17868	0.050147	23.5044	3.67564e-122	3.50777e-120
chr11	9595227	9615004	+	protein_coding	WEE1		ENSG00000166483	3371.78	1.08598	0.046325	-23.4426	1.57346e-121	1.49571e-119
chr1	46049517	46084566	+	protein_coding	NASP		ENSG00000132780	11262.4	-0.873586	0.037281	23.4325	1.99598e-121	1.88995e-119
chr17	49337888	49375297	+	protein_coding	UTP18		ENSG00000011260	2741.53	-1.18312	0.0505361	23.4114	3.272e-121	3.08612e-119
chr1	28995243	29045865	+	protein_coding	GMEB1		ENSG00000162419	1979.84	1.29581	0.0553616	-23.4063	3.68859e-121	3.46556e-119
chr8	145734456	145736596	+	protein_coding	MFSD3		ENSG00000167700	1569.74	-1.39649	0.05974	23.3761	7.48767e-121	7.00777e-119
chr1	226736500	226796915	+	protein_coding	C1orf95		ENSG00000203685	431.678	-2.84841	0.121972	23.353	1.28516e-120	1.19816e-118
chr2	15731301	15771235	+	protein_coding	DDX1		ENSG00000079785	5735.76	-1.13322	0.0485265	23.3526	1.29767e-120	1.20519e-118
chr8	1993154	2113475	+	protein_coding	MYOM2		ENSG00000036448	414.857	-2.85163	0.122133	23.3486	1.42442e-120	1.31786e-118
chr3	58413356	58419584	-	protein_coding	PDHB		ENSG00000168291	3859.54	-1.03008	0.0441196	23.3474	1.4639e-120	1.34923e-118
chr17	46626231	46682274	-	protein_coding	HOXB3		ENSG00000120093	2206.36	1.334	0.0571592	-23.3384	1.80805e-120	1.66012e-118
chr17	74708918	74722866	-	protein_coding	JMJD6		ENSG00000070495	3468.07	1.33072	0.0570233	-23.3365	1.88918e-120	1.72807e-118
chr8	24770524	24776607	+	protein_coding	NEFM		ENSG00000104722	6689.8	-1.20709	0.0517476	23.3265	2.39017e-120	2.17811e-118
chr17	34136458	34191619	+	protein_coding	TAF15		ENSG00000172660	9225.47	-0.974509	0.0418651	23.2774	7.515e-120	6.8226e-118
chr7	47735327	48019178	-	protein_coding	HUS1		ENSG00000136273	1057.3	1.64282	0.0706338	-23.2583	1.17151e-119	1.05961e-117
chr7	149128453	149158214	-	protein_coding	ZNF777		ENSG00000196453	2489.21	1.25108	0.0538206	-23.2455	1.58049e-119	1.42421e-117
chr1	186344889	186390510	+	protein_coding	C1orf27		ENSG00000157181	2114.75	1.24682	0.0536518	-23.239	1.83594e-119	1.64826e-117
chr15	66797296	66842115	+	protein_coding	ZWILCH		ENSG00000174442	1224.94	-1.56201	0.0672635	23.2223	2.70947e-119	2.42353e-117
chr16	24549013	24584184	+	protein_coding	RBBP6		ENSG00000122257	7318.28	0.843657	0.0363653	-23.1995	4.60965e-119	4.10801e-117
chr22	36883236	36903148	-	protein_coding	FOXRED2		ENSG00000100350	4631.54	-0.941895	0.0406212	23.1873	6.1198e-119	5.43385e-117
chr4	128702975	128755226	+	protein_coding	HSPA4L		ENSG00000164070	2418.83	-1.25839	0.0544088	23.1284	2.40046e-118	2.12362e-116
chr17	64298753	64806861	+	protein_coding	PRKCA		ENSG00000154229	1334.48	-1.58201	0.0684019	23.1282	2.40951e-118	2.12387e-116
chr17	34851476	34899284	-	protein_coding	MYO19		ENSG00000141140	1772.21	-1.28713	0.0556837	23.1151	3.26672e-118	2.86904e-116
chr19	14625581	14640582	-	protein_coding	DNAJB1		ENSG00000132002	4613.21	1.00358	0.0434225	-23.112	3.50552e-118	3.06764e-116
chr10	102106880	102124591	+	protein_coding	SCD		ENSG00000099194	9645.08	-0.847617	0.0366998	23.096	5.08021e-118	4.42965e-116
chr3	149682690	149768575	-	protein_coding	PFN2		ENSG00000070087	3424.22	-1.08079	0.0468244	23.0818	7.05924e-118	6.13319e-116
chr17	5264257	5323480	-	protein_coding	NUP88		ENSG00000108559	1969.21	-1.3229	0.0573213	23.0787	7.58056e-118	6.5626e-116
chr12	122989189	123011547	-	protein_coding	RSRC2		ENSG00000111011	5062.75	1.03545	0.044891	-23.0658	1.02061e-117	8.80412e-116
chr15	89787179	89860492	+	protein_coding	FANCI		ENSG00000140525	6056.87	-0.914082	0.0396674	23.0436	1.70373e-117	1.46448e-115
chr14	74034323	74042357	+	protein_coding	ACOT2		ENSG00000119673	1766.15	1.27764	0.0555313	-23.0075	3.91715e-117	3.35518e-115
chr19	9251055	9274100	+	protein_coding	ZNF317		ENSG00000130803	2679.95	1.2	0.0521655	-23.0038	4.27489e-117	3.64871e-115
chr9	34179002	34252521	+	protein_coding	UBAP1		ENSG00000165006	2795.21	1.2049	0.0524352	-22.9788	7.59552e-117	6.46019e-115
chr4	170314425	170533780	-	protein_coding	NEK1		ENSG00000137601	1011.89	-1.5814	0.0688352	22.9738	8.52477e-117	7.22519e-115
chr12	26490341	26986131	-	protein_coding	ITPR2		ENSG00000123104	1002.7	-1.75106	0.0762561	22.9629	1.09611e-116	9.25776e-115
chrX	131157292	131209971	+	protein_coding	MST4		ENSG00000134602	2698.74	-1.09606	0.0477649	22.947	1.57691e-116	1.32723e-114
chr20	54944444	54967393	-	protein_coding	AURKA		ENSG00000087586	4972.88	0.91146	0.0397358	-22.938	1.94052e-116	1.62762e-114
chr12	133613877	133639885	+	protein_coding	ZNF84		ENSG00000198040	1332.75	1.45531	0.0634522	-22.9356	2.0539e-116	1.71677e-114
chrX	24712035	25015103	+	protein_coding	POLA1		ENSG00000101868	3302.19	-1.06488	0.0464875	22.9067	3.98346e-116	3.31818e-114
chr19	50528970	50556671	+	protein_coding	ZNF473		ENSG00000142528	1409.07	1.37921	0.0602694	-22.8841	6.69639e-116	5.55892e-114
chr2	170440849	170497916	+	protein_coding	PPIG		ENSG00000138398	7082.54	1.05943	0.0463101	-22.8768	7.90966e-116	6.54369e-114
chr15	66994565	67074338	+	protein_coding	SMAD6		ENSG00000137834	1729.7	1.42465	0.0622896	-22.8714	8.96004e-116	7.38746e-114
chr5	175874628	175937075	+	protein_coding	FAF2		ENSG00000113194	7187.3	0.844998	0.0370223	-22.824	2.64779e-115	2.17568e-113
chr14	75230068	75304012	+	protein_coding	YLPM1		ENSG00000119596	6466.6	0.856346	0.0375263	-22.8199	2.9079e-115	2.38133e-113
chr22	19437463	19466738	-	protein_coding	UFD1L		ENSG00000070010	4004.58	0.953438	0.041793	-22.8134	3.37941e-115	2.75814e-113
chr8	42752074	42885682	+	protein_coding	HOOK3		ENSG00000168172	1560.38	-1.32888	0.0582547	22.8117	3.51343e-115	2.85791e-113
chr11	65101224	65120720	+	protein_coding	DPF2		ENSG00000133884	4529.41	0.894096	0.0392352	-22.7881	6.01781e-115	4.87865e-113
chr16	11929055	11945442	-	protein_coding	RSL1D1		ENSG00000171490	12277.9	0.814268	0.035766	-22.7665	9.83946e-115	7.95028e-113
chr15	41576187	41601901	+	processed_transcript	OIP5-AS1		ENSG00000247556	2567.2	-1.12637	0.0494966	22.7565	1.23805e-114	9.97023e-113
chr20	459115	524482	-	protein_coding	CSNK2A1		ENSG00000101266	9140.02	0.854694	0.0375855	-22.74	1.80194e-114	1.44633e-112
chr2	234742061	234763212	-	protein_coding	HJURP		ENSG00000123485	2417.5	1.10747	0.0487105	-22.7358	1.98493e-114	1.58795e-112
chr19	1815247	1848452	-	protein_coding	REXO1		ENSG00000079313	2328.31	1.12419	0.0495504	-22.6879	5.90348e-114	4.70725e-112
chr1	27730729	27816669	-	protein_coding	WASF2		ENSG00000158195	7067.72	0.887834	0.0391647	-22.6692	9.01179e-114	7.16216e-112
chr4	42410389	42659122	-	protein_coding	ATP8A1		ENSG00000124406	823.019	-1.78181	0.078603	22.6685	9.16241e-114	7.25806e-112
chr1	29063132	29096287	+	protein_coding	YTHDF2		ENSG00000198492	7862.39	0.813769	0.0359221	-22.6537	1.28215e-113	1.01236e-111
chr1	160259062	160313190	-	protein_coding	COPA		ENSG00000122218	7502.81	-0.832908	0.0367874	22.6411	1.70599e-113	1.34264e-111
chr7	92116333	92157845	-	protein_coding	PEX1		ENSG00000127980	1055.7	-1.5616	0.0690232	22.6242	2.50444e-113	1.96465e-111
chr3	47057918	47205457	-	protein_coding	SETD2		ENSG00000181555	7198.99	0.926218	0.0409589	-22.6134	3.20206e-113	2.5038e-111
chrX	12809473	12842341	+	protein_coding	PRPS2		ENSG00000101911	1936.26	-1.22106	0.0540261	22.6013	4.20512e-113	3.27756e-111
chr4	87515467	87736324	+	protein_coding	PTPN13		ENSG00000163629	3669.39	-1.04522	0.0462596	22.5946	4.8991e-113	3.80622e-111
chr5	79922046	79950802	-	protein_coding	DHFR		ENSG00000228716	11414.5	-0.864148	0.0382736	22.5781	7.10755e-113	5.50438e-111
chr1	159997461	160001783	-	protein_coding	PIGM		ENSG00000143315	1103.64	-1.47848	0.0655255	22.5634	9.92069e-113	7.65852e-111
chr9	116917839	117074791	+	protein_coding	COL27A1		ENSG00000196739	857.125	-1.70831	0.0757938	22.5389	1.72444e-112	1.327e-110
chr17	46668618	46671323	-	protein_coding	HOXB5		ENSG00000120075	1029.19	1.54632	0.0686565	-22.5225	2.49797e-112	1.91617e-110
chrX	79926352	80065187	-	protein_coding	BRWD3		ENSG00000165288	1758.99	-1.46594	0.0651112	22.5144	2.99715e-112	2.29183e-110
chr1	220141942	220220000	-	protein_coding	EPRS		ENSG00000136628	12977.2	-0.783323	0.0347997	22.5095	3.35101e-112	2.55435e-110
chr6	33588521	33664351	+	protein_coding	ITPR3		ENSG00000096433	2103.47	-1.34947	0.0600371	22.4773	6.92835e-112	5.26468e-110
chr1	22148737	22263790	-	protein_coding	HSPG2		ENSG00000142798	570.71	-2.26094	0.100705	22.4511	1.24735e-111	9.44864e-110
chr5	76721794	76916436	-	protein_coding	WDR41		ENSG00000164253	1880.16	-1.27363	0.0567636	22.4374	1.69947e-111	1.28334e-109
chr1	70671364	70718735	+	protein_coding	SRSF11		ENSG00000116754	18755.9	0.776761	0.0346252	-22.4334	1.85803e-111	1.39871e-109
chr1	211836113	211848960	-	protein_coding	NEK2		ENSG00000117650	3384.32	1.19206	0.053144	-22.4307	1.97685e-111	1.48356e-109
chr12	120105557	120119435	+	protein_coding	PRKAB1		ENSG00000111725	1778.29	1.24936	0.0557442	-22.4123	2.9868e-111	2.23457e-109
chr14	97263640	97398059	+	protein_coding	VRK1		ENSG00000100749	1397.52	-1.47235	0.0657659	22.3878	5.18061e-111	3.86394e-109
chr19	55912651	55919145	-	protein_coding	UBE2S		ENSG00000108106	18904.9	1.05972	0.0473814	-22.3658	8.47659e-111	6.30284e-109
chr12	123868319	123893905	+	protein_coding	SETD8		ENSG00000183955	4298.99	0.975853	0.043659	-22.3517	1.16295e-110	8.62079e-109
chr7	102004318	102067123	+	protein_coding	PRKRIP1		ENSG00000128563	2292.14	1.13786	0.0509085	-22.3511	1.17697e-110	8.69806e-109
chr17	42282400	42298994	-	protein_coding	UBTF		ENSG00000108312	6449.62	0.877529	0.039281	-22.3398	1.51761e-110	1.11814e-108
chr7	73588574	73611431	+	protein_coding	EIF4H		ENSG00000106682	23467.9	0.775289	0.0347104	-22.336	1.65326e-110	1.21439e-108
chr11	68671309	68708070	+	protein_coding	IGHMBP2		ENSG00000132740	1987.99	1.22546	0.0548714	-22.3332	1.75718e-110	1.28683e-108
chr14	66974124	67648520	+	protein_coding	GPHN		ENSG00000171723	735.487	-1.82308	0.0816424	22.3301	1.88658e-110	1.37743e-108
chr22	19117791	19132197	-	protein_coding	DGCR14		ENSG00000100056	2902.22	1.06006	0.0474832	-22.325	2.11247e-110	1.53773e-108
chr3	71728439	71803924	-	protein_coding	EIF4E3		ENSG00000163412	660.917	-2.13325	0.0956176	22.3103	2.93808e-110	2.13231e-108
chr2	233414761	233448354	+	protein_coding	EIF4E2		ENSG00000135930	3410.31	1.04743	0.0469527	-22.3083	3.07245e-110	2.22317e-108
chr16	50099851	50140298	+	protein_coding	HEATR3		ENSG00000155393	1177.52	-1.4473	0.0648858	22.3054	3.27427e-110	2.36216e-108
chr5	159848828	159855748	+	protein_coding	PTTG1		ENSG00000164611	3752.19	1.03433	0.0463818	-22.3003	3.67218e-110	2.64135e-108
chr16	30789777	30798523	-	protein_coding	ZNF629		ENSG00000102870	3172.18	1.05941	0.0476016	-22.2558	9.91248e-110	7.10883e-108
chr19	58816714	58827023	+	processed_transcript	ERVK3-1		ENSG00000142396	1151.64	1.55756	0.070098	-22.2198	2.21002e-109	1.58026e-107
chr11	62623517	62656352	+	protein_coding	SLC3A2		ENSG00000168003	8599.38	0.892126	0.040192	-22.1966	3.70402e-109	2.64075e-107
chr20	62526517	62567384	+	protein_coding	DNAJC5		ENSG00000101152	6198.44	0.855976	0.0386038	-22.1734	6.20588e-109	4.41145e-107
chr3	42642105	42690227	+	protein_coding	NKTR		ENSG00000114857	9162.74	0.864639	0.0390406	-22.1472	1.11064e-108	7.87192e-107
chr12	122242085	122270562	+	protein_coding	SETD1B		ENSG00000139718	2450.33	1.28248	0.0579649	-22.1251	1.8128e-108	1.28111e-106
chr20	54933970	54943719	+	protein_coding	FAM210B		ENSG00000124098	1302.64	-1.43304	0.0647928	22.1173	2.15625e-108	1.51941e-106
chr9	130965657	131017527	+	protein_coding	DNM1		ENSG00000106976	1373.41	-1.4646	0.0662741	22.0992	3.21777e-108	2.26084e-106
chr2	170550997	170633499	+	protein_coding	KLHL23		ENSG00000213160	1638.76	-1.34694	0.0610061	22.0788	5.04983e-108	3.5378e-106
chr5	6371993	6378707	-	protein_coding	MED10		ENSG00000133398	1489.91	1.3238	0.0600426	-22.0477	1.00566e-107	7.02512e-106
chr16	2022037	2032934	+	protein_coding	TBL3		ENSG00000183751	2228.04	-1.10736	0.0502431	22.0401	1.1895e-107	8.28549e-106
chr11	20409075	20530840	+	protein_coding	PRMT3		ENSG00000185238	1556.58	-1.30512	0.0592773	22.0172	1.9686e-107	1.3673e-105
chr5	127419457	127525380	+	protein_coding	SLC12A2		ENSG00000064651	1232.2	-1.43626	0.0652945	21.9966	3.104e-107	2.14974e-105
chr12	48498921	48540187	+	protein_coding	PFKM		ENSG00000152556	3210.18	-0.993602	0.0452902	21.9386	1.11316e-106	7.68748e-105
chr11	62559594	62573774	-	protein_coding	NXF1		ENSG00000162231	3613	0.934244	0.0426535	-21.9031	2.42738e-106	1.67158e-104
chr4	139085250	139163503	-	protein_coding	SLC7A11		ENSG00000151012	1035.14	-1.565	0.0714762	21.8954	2.87529e-106	1.97442e-104
chr1	28157288	28178187	+	protein_coding	PPP1R8		ENSG00000117751	4321.28	0.852324	0.0389517	-21.8815	3.89521e-106	2.66723e-104
chr13	46528599	46626894	-	protein_coding	ZC3H13		ENSG00000123200	10376.7	0.803446	0.0367208	-21.8799	4.03852e-106	2.75757e-104
chr11	62392297	62414104	-	protein_coding	GANAB		ENSG00000089597	17483.2	-0.658859	0.0301437	21.8573	6.62571e-106	4.51144e-104
chr5	34929697	34959069	+	protein_coding	DNAJC21		ENSG00000168724	1687.49	-1.21179	0.0554491	21.8541	7.10356e-106	4.82326e-104
chrX	40944887	41093672	+	protein_coding	USP9X		ENSG00000124486	13632.5	-0.796326	0.0364516	21.8461	8.4599e-106	5.72815e-104
chr13	113951555	113977987	+	protein_coding	LAMP1		ENSG00000185896	4877.82	0.901136	0.0413137	-21.812	1.78428e-105	1.20476e-103
chr1	154127783	154167124	-	protein_coding	TPM3		ENSG00000143549	17122.3	0.703269	0.0322443	-21.8107	1.83808e-105	1.23764e-103
chr15	41624891	41673248	+	protein_coding	NUSAP1		ENSG00000137804	5661.87	0.866331	0.0397438	-21.7979	2.4297e-105	1.63146e-103
chr22	42017122	42060044	+	protein_coding	XRCC6		ENSG00000196419	30451.1	0.640927	0.029415	-21.7891	2.94414e-105	1.97144e-103
chr18	46446222	46477081	-	protein_coding	SMAD7		ENSG00000101665	903.805	1.64483	0.075528	-21.7777	3.7749e-105	2.52076e-103
chr2	220143988	220151622	+	protein_coding	DNAJB2		ENSG00000135924	1365.97	1.33092	0.061124	-21.7741	4.0801e-105	2.71708e-103
chr11	28042166	28129855	-	protein_coding	KIF18A		ENSG00000121621	1673.68	1.31204	0.0603321	-21.747	7.37293e-105	4.89643e-103
chr8	99037078	99058697	-	protein_coding	RPL30		ENSG00000156482	8413.46	0.825328	0.0379537	-21.7456	7.59699e-105	5.03145e-103
chr2	217536827	217560248	-	protein_coding	IGFBP5		ENSG00000115461	981.089	-1.62531	0.0749029	21.6988	2.10393e-104	1.38963e-102
chr12	123011792	123110943	+	protein_coding	KNTC1		ENSG00000184445	2604.82	-1.1294	0.0520572	21.6953	2.27122e-104	1.49604e-102
chr19	39616409	39673456	+	protein_coding	PAK4		ENSG00000130669	4426.95	1.11005	0.0511701	-21.6933	2.37454e-104	1.55986e-102
chr19	36119931	36128588	+	protein_coding	RBM42		ENSG00000126254	6028.64	1.07586	0.04965	-21.6689	4.03555e-104	2.64383e-102
chr6	166822851	167319939	-	protein_coding	RPS6KA2		ENSG00000071242	769.82	-1.72311	0.0795288	21.6665	4.2455e-104	2.77388e-102
chr18	33767481	33852120	+	protein_coding	MOCOS		ENSG00000075643	725.226	-1.77415	0.081893	21.6643	4.4604e-104	2.90645e-102
chr5	145583112	145718814	+	protein_coding	RBM27		ENSG00000091009	4267.27	0.898317	0.0414833	-21.6549	5.4647e-104	3.55133e-102
chr17	79876145	79885590	-	protein_coding	MAFG		ENSG00000197063	3171.1	1.04233	0.0481634	-21.6415	7.30821e-104	4.73666e-102
chr21	46683842	46707813	-	protein_coding	POFUT2		ENSG00000186866	2029.74	1.21648	0.0562605	-21.6222	1.10979e-103	7.17365e-102
chr3	50325162	50330349	-	protein_coding	IFRD2		ENSG00000214706	2943.92	-1.1013	0.0509815	21.602	1.71901e-103	1.10821e-101
chr2	112523847	112642267	-	protein_coding	ANAPC1		ENSG00000153107	2733.58	-0.989605	0.0458303	21.5928	2.09802e-103	1.34897e-101
chr2	119981383	120023228	+	protein_coding	STEAP3		ENSG00000115107	1241.3	-1.33983	0.0620566	21.5904	2.20882e-103	1.41645e-101
chr8	75146934	75233563	-	protein_coding	JPH1		ENSG00000104369	932.375	-1.57348	0.0728911	21.5868	2.39248e-103	1.53018e-101
chr22	30972614	31003070	-	protein_coding	PES1		ENSG00000100029	10637.3	0.803794	0.0372501	-21.5783	2.87213e-103	1.83211e-101
chr3	46963215	47023500	-	protein_coding	CCDC12		ENSG00000160799	2548.13	1.27495	0.0591506	-21.5542	4.83389e-103	3.07542e-101
chr15	64979771	64995480	-	protein_coding	OAZ2		ENSG00000180304	2500.54	1.07801	0.0500292	-21.5475	5.58254e-103	3.54243e-101
chr1	43824625	43828874	+	protein_coding	CDC20		ENSG00000117399	7740.88	0.918471	0.0426984	-21.5107	1.23697e-102	7.82877e-101
chr3	49057891	49060928	+	protein_coding	NDUFAF3		ENSG00000178057	1973.79	-1.22507	0.0569526	21.5103	1.2477e-102	7.87608e-101
chr17	38278550	38293040	+	protein_coding	MSL1		ENSG00000188895	5037.23	0.987767	0.0459487	-21.4972	1.65407e-102	1.04142e-100
chr1	55532031	55680786	-	protein_coding	USP24		ENSG00000162402	5303.59	-0.921354	0.0428722	21.4907	1.90118e-102	1.1939e-100
chr17	38077293	38083854	-	protein_coding	ORMDL3		ENSG00000172057	1804.57	1.17738	0.0548634	-21.4603	3.66264e-102	2.29412e-100
chr8	141667998	142012315	-	protein_coding	PTK2		ENSG00000169398	2486.36	-1.04918	0.0489321	21.4416	5.4753e-102	3.42065e-100
chr17	80196898	80231607	-	protein_coding	CSNK1D		ENSG00000141551	9852.79	0.814276	0.0380073	-21.4242	7.94828e-102	4.95286e-100
chr11	134020013	134095348	-	protein_coding	NCAPD3		ENSG00000151503	6223	-0.859841	0.0401552	21.4129	1.0129e-101	6.29554e-100
chr17	40731530	40762641	-	protein_coding	FAM134C		ENSG00000141699	3059.79	0.951339	0.0444558	-21.3997	1.34587e-101	8.34371e-100
chrX	106057100	106243474	-	protein_coding	MORC4		ENSG00000133131	1660.65	-1.19967	0.0561702	21.3578	3.29863e-101	2.03976e-99
chrX	138808504	139027435	-	protein_coding	ATP11C		ENSG00000101974	2663.02	-1.02493	0.0479927	21.356	3.43118e-101	2.11633e-99
chr19	2427635	2456994	-	protein_coding	LMNB2		ENSG00000176619	23469.4	0.809351	0.0379219	-21.3426	4.5705e-101	2.8119e-99
chr14	23938896	23979071	+	protein_coding	NGDN		ENSG00000129460	2287.13	1.1152	0.0523459	-21.3044	1.03384e-100	6.34435e-99
chr17	76374720	76421195	+	protein_coding	PGS1		ENSG00000087157	2642.55	1.20068	0.056401	-21.2883	1.45702e-100	8.9187e-99
chr2	197504277	197628214	+	protein_coding	CCDC150		ENSG00000144395	1408.05	1.34171	0.0630415	-21.2829	1.63464e-100	9.98074e-99
chr12	113658854	113736390	+	protein_coding	TPCN1		ENSG00000186815	755.951	-1.67102	0.0785448	21.2747	1.9483e-100	1.1866e-98
chr17	77906141	78009647	-	protein_coding	TBC1D16		ENSG00000167291	3496.56	-1.01744	0.0479403	21.2231	5.84644e-100	3.55182e-98
chr1	151129139	151142773	+	protein_coding	SCNM1		ENSG00000163156	1733.47	1.15662	0.0545399	-21.2068	8.27149e-100	5.01252e-98
chr2	55861399	55921045	-	protein_coding	PNPT1		ENSG00000138035	2233.01	-1.11972	0.0528277	21.1958	1.0441e-99	6.31146e-98
chr17	17380299	17396540	+	protein_coding	MED9		ENSG00000141026	1988.03	1.21773	0.0574581	-21.1934	1.09924e-99	6.62824e-98
chr3	15708742	15901278	-	protein_coding	ANKRD28		ENSG00000206560	1890.04	-1.20077	0.056659	21.1929	1.11078e-99	6.6812e-98
chr17	72199720	72206794	+	protein_coding	RPL38		ENSG00000172809	25210.9	0.768664	0.0362962	-21.1775	1.53892e-99	9.23354e-98
chr3	49067139	49131796	-	protein_coding	QRICH1		ENSG00000198218	6493.23	0.796251	0.0376359	-21.1567	2.39322e-99	1.43239e-97
chr22	42979726	43010968	-	protein_coding	POLDIP3		ENSG00000100227	5992.45	0.839836	0.0397423	-21.1321	4.03615e-99	2.40976e-97
chr16	47495033	47735434	+	protein_coding	PHKB		ENSG00000102893	1605.85	-1.18624	0.0561357	21.1317	4.06692e-99	2.42217e-97
chr19	49471381	49496567	-	protein_coding	GYS1		ENSG00000104812	2259.27	-1.1139	0.0527152	21.1306	4.1617e-99	2.47254e-97
chr6	1610680	1614127	+	protein_coding	FOXC1		ENSG00000054598	11945.2	0.835606	0.039549	-21.1284	4.36514e-99	2.58707e-97
chrX	64732461	64754655	-	protein_coding	LAS1L		ENSG00000001497	3744.64	-0.859553	0.0407184	21.1097	6.47406e-99	3.82759e-97
chr7	2671584	2704436	+	protein_coding	TTYH3		ENSG00000136295	4320.26	-0.911924	0.0432	21.1094	6.52385e-99	3.84764e-97
chr15	40453223	40513337	+	protein_coding	BUB1B		ENSG00000156970	3856.07	0.852855	0.040413	-21.1035	7.39176e-99	4.34894e-97
chr4	152061142	152062255	+	antisense	RP11-372K14.2		ENSG00000270681	210.207	4.20192	0.199114	-21.1031	7.45374e-99	4.37479e-97
chr1	23037331	23241818	+	protein_coding	EPHB2		ENSG00000133216	694.017	-1.77044	0.0839201	21.0968	8.51437e-99	4.98522e-97
chr1	156720401	156770607	+	protein_coding	PRCC		ENSG00000143294	6654.77	0.777808	0.0368877	-21.0858	1.07302e-98	6.26747e-97
chr12	54388678	54397121	+	protein_coding	HOXC9		ENSG00000180806	1437.29	1.34166	0.0636865	-21.0666	1.60994e-98	9.38097e-97
chr6	44355261	44418163	+	protein_coding	CDC5L		ENSG00000096401	6602.55	0.761939	0.0362029	-21.0464	2.46757e-98	1.43438e-96
chr5	34656341	34832732	+	protein_coding	RAI14		ENSG00000039560	2108.75	-1.07586	0.0511592	21.0296	3.513e-98	2.0372e-96
chr11	108093210	108239829	+	protein_coding	ATM		ENSG00000149311	2484.56	-1.12974	0.0537276	21.0273	3.69226e-98	2.13604e-96
chr6	110501343	110575478	+	protein_coding	CDC40		ENSG00000168438	1233.79	-1.36663	0.0650075	21.0227	4.06725e-98	2.34739e-96
chr17	73747674	73761792	-	protein_coding	GALK1		ENSG00000108479	1504.07	-1.38199	0.0657682	21.0131	4.98192e-98	2.86845e-96
chr6	35541361	35696360	-	protein_coding	FKBP5		ENSG00000096060	2271.39	-1.08565	0.0516788	21.0077	5.57742e-98	3.20371e-96
chr12	50451330	50477394	+	protein_coding	ASIC1		ENSG00000110881	1557.43	-1.20219	0.0572693	20.992	7.76732e-98	4.45106e-96
chr17	1367391	1396106	-	protein_coding	MYO1C		ENSG00000197879	4230.22	-0.915323	0.0436101	20.9888	8.30256e-98	4.74656e-96
chr14	103995520	104003410	+	protein_coding	TRMT61A		ENSG00000166166	1858.52	1.32708	0.0632332	-20.987	8.61487e-98	4.91352e-96
chr2	198256697	198299815	-	protein_coding	SF3B1		ENSG00000115524	20398.1	0.788418	0.0375805	-20.9794	1.01064e-97	5.75067e-96
chr11	73587743	73638790	+	protein_coding	PAAF1		ENSG00000175575	649.042	-1.81367	0.0864913	20.9694	1.24776e-97	7.08328e-96
chr13	100153670	100216260	+	protein_coding	TM9SF2		ENSG00000125304	3673.2	-0.999023	0.0476645	20.9595	1.53823e-97	8.71182e-96
chr19	10663760	10676713	-	protein_coding	KRI1		ENSG00000129347	5223.39	0.850525	0.0406073	-20.9451	2.07891e-97	1.17466e-95
chr16	87982849	88110924	+	protein_coding	BANP		ENSG00000172530	1297.33	1.3822	0.0660183	-20.9366	2.48832e-97	1.40272e-95
chr4	76649776	76735382	+	protein_coding	USO1		ENSG00000138768	3372.92	-1.00228	0.0478818	20.9324	2.71321e-97	1.52594e-95
chr7	4683387	4811074	+	protein_coding	FOXK1		ENSG00000164916	5892.18	0.802447	0.038411	-20.8911	6.45577e-97	3.62241e-95
chr19	983173	994569	+	protein_coding	WDR18		ENSG00000065268	2043.42	-1.12045	0.0536442	20.8867	7.07355e-97	3.95988e-95
chr11	61170120	61197503	-	protein_coding	CPSF7		ENSG00000149532	5466.83	0.831232	0.0398176	-20.876	8.8526e-97	4.9444e-95
chr17	80572437	80606429	-	protein_coding	WDR45B		ENSG00000141580	5507.66	0.880483	0.0421977	-20.8657	1.09806e-96	6.11883e-95
chr2	15307031	15701454	-	protein_coding	NBAS		ENSG00000151779	1165.15	-1.36365	0.0653698	20.8605	1.22313e-96	6.80016e-95
chr14	24563261	24579807	+	protein_coding	PCK2		ENSG00000100889	1143.55	-1.78248	0.0854673	20.8557	1.35176e-96	7.4981e-95
chr2	71357443	71377231	+	protein_coding	MPHOSPH10		ENSG00000124383	3074.43	1.09546	0.0526552	-20.8045	3.94064e-96	2.18085e-94
chr1	228395830	228566577	+	protein_coding	OBSCN		ENSG00000154358	756.917	-1.72998	0.083155	20.8043	3.96072e-96	2.18697e-94
chr16	14529557	14726585	-	protein_coding	PARN		ENSG00000140694	1305.97	-1.2771	0.0613983	20.8003	4.30108e-96	2.3695e-94
chr16	58191810	58231824	-	protein_coding	CSNK2A2		ENSG00000070770	5180.03	0.830179	0.0399248	-20.7936	4.94803e-96	2.71974e-94
chr12	58141509	58149796	-	protein_coding	CDK4		ENSG00000135446	3364.75	-1.00811	0.0484825	20.7932	4.98617e-96	2.73449e-94
chr14	91006931	91282823	-	protein_coding	TTC7B		ENSG00000165914	987.208	-1.44641	0.0695799	20.7877	5.5921e-96	3.05988e-94
chr1	94883932	94984222	+	protein_coding	ABCD3		ENSG00000117528	2684.13	-1.09753	0.0527981	20.7872	5.64566e-96	3.08223e-94
chr19	2754711	2783369	-	protein_coding	SGTA		ENSG00000104969	6945.26	0.796184	0.0383137	-20.7807	6.47559e-96	3.52738e-94
chr16	30968614	30996437	+	protein_coding	SETD1A		ENSG00000099381	6707.73	0.929338	0.0447364	-20.7737	7.49111e-96	4.0714e-94
chr2	54091203	54197977	-	protein_coding	PSME4		ENSG00000068878	3908.59	-0.877707	0.0422654	20.7666	8.68727e-96	4.71095e-94
chr6	44221832	44225291	-	protein_coding	SLC35B2		ENSG00000157593	2377.02	1.05939	0.0510203	-20.764	9.15538e-96	4.95371e-94
chr1	153700542	153746555	+	protein_coding	INTS3		ENSG00000143624	3583.12	-0.900711	0.0434194	20.7444	1.37614e-95	7.42931e-94
chr6	43490071	43543812	-	protein_coding	XPO5		ENSG00000124571	5452.06	-0.78372	0.0378086	20.7286	1.9112e-95	1.0295e-93
chrX	129757349	130037208	-	protein_coding	ENOX2		ENSG00000165675	520.333	-2.05877	0.0993788	20.7164	2.46663e-95	1.32575e-93
chr16	30362086	30366682	-	protein_coding	CD2BP2		ENSG00000169217	6685.78	0.869538	0.0419795	-20.7134	2.62386e-95	1.40713e-93
chr2	224822120	224832431	+	protein_coding	MRPL44		ENSG00000135900	2226.2	1.05043	0.050728	-20.7071	2.99228e-95	1.60117e-93
chr19	48111452	48206533	+	protein_coding	GLTSCR1		ENSG00000063169	1451.18	1.32751	0.0641378	-20.6978	3.62373e-95	1.93478e-93
chr5	176910394	176924607	-	protein_coding	PDLIM7		ENSG00000196923	2658.69	1.00251	0.0484638	-20.6858	4.65042e-95	2.4775e-93
chr5	157158204	157168456	+	protein_coding	THG1L		ENSG00000113272	970.817	1.43012	0.069149	-20.6817	5.0586e-95	2.68905e-93
chr20	34824380	34858840	+	protein_coding	AAR2		ENSG00000131043	2436.66	1.00535	0.048617	-20.6789	5.36564e-95	2.84602e-93
chr3	170779127	171178197	-	protein_coding	TNIK		ENSG00000154310	2077.53	-1.08172	0.0523321	20.6703	6.41763e-95	3.39658e-93
chr3	48636434	48648409	-	protein_coding	UQCRC1		ENSG00000010256	7747.16	-0.813645	0.0394129	20.6441	1.10224e-94	5.82099e-93
chr6	5998231	6007200	-	protein_coding	NRN1		ENSG00000124785	1822.27	-1.37299	0.0665082	20.6439	1.1077e-94	5.83707e-93
chr2	187350882	187374090	+	protein_coding	ZC3H15		ENSG00000065548	5777.59	0.867071	0.0420322	-20.6287	1.51524e-94	7.96735e-93
chr19	1876808	1885546	-	protein_coding	ABHD17A		ENSG00000129968	4482.56	0.896827	0.0434988	-20.6173	1.91954e-94	1.00713e-92
chr2	201374730	201448505	+	protein_coding	SGOL2		ENSG00000163535	2460.72	1.16706	0.0566523	-20.6004	2.72024e-94	1.42416e-92
chr1	205052257	205053645	-	protein_coding	TMEM81		ENSG00000174529	441.161	2.18273	0.106082	-20.576	4.5048e-94	2.35337e-92
chr15	66628543	66679084	-	protein_coding	TIPIN		ENSG00000075131	1405.7	-1.23245	0.0599329	20.5638	5.79271e-94	3.01968e-92
chr6	33359312	33377701	+	protein_coding	KIFC1		ENSG00000237649	4493.32	1.09772	0.053404	-20.5551	6.93292e-94	3.60631e-92
chr2	10580093	10588630	-	protein_coding	ODC1		ENSG00000115758	15740.8	0.743659	0.0362231	-20.53	1.16266e-93	6.03488e-92
chr9	80850977	80894606	+	protein_coding	CEP78		ENSG00000148019	2829.86	-1.00156	0.0488418	20.5063	1.89207e-93	9.79997e-92
chr17	26873724	26879686	-	protein_coding	UNC119		ENSG00000109103	1739.37	1.12742	0.0550015	-20.4979	2.24695e-93	1.16132e-91
chr8	48872744	48890720	+	protein_coding	MCM4		ENSG00000104738	14073.4	-0.712736	0.0348129	20.4733	3.72321e-93	1.92022e-91
chr19	50410081	50433020	-	protein_coding	NUP62		ENSG00000213024	5249.57	0.918842	0.0448811	-20.4728	3.76184e-93	1.93603e-91
chr7	121715700	121784334	-	protein_coding	AASS		ENSG00000008311	888.745	-1.60666	0.0785515	20.4536	5.58551e-93	2.86849e-91
chr15	75182345	75191798	+	protein_coding	MPI		ENSG00000178802	3370.47	-0.954971	0.0467073	20.4459	6.53595e-93	3.3495e-91
chr16	72078187	72128330	-	protein_coding	TXNL4B		ENSG00000140830	931.258	1.50126	0.0734319	-20.4442	6.76008e-93	3.45706e-91
chr3	33537736	33759848	-	protein_coding	CLASP2		ENSG00000163539	3532.48	-0.915038	0.0447933	20.428	9.42917e-93	4.81185e-91
chr12	14518609	14651697	+	protein_coding	ATF7IP		ENSG00000171681	2059.15	1.3702	0.0671179	-20.4148	1.23444e-92	6.2863e-91
chr15	45315301	45369383	+	protein_coding	SORD		ENSG00000140263	1429.98	-1.27557	0.0624914	20.4119	1.31079e-92	6.6611e-91
chr15	67493370	67547533	-	protein_coding	AAGAB		ENSG00000103591	4259.38	0.844019	0.0413502	-20.4115	1.32251e-92	6.70662e-91
chr3	105085752	105295744	+	protein_coding	ALCAM		ENSG00000170017	1926.62	-1.14308	0.0560209	20.4044	1.52679e-92	7.72637e-91
chr2	210867288	210886300	+	protein_coding	RPE		ENSG00000197713	1758.84	-1.21783	0.0597216	20.3918	1.97684e-92	9.98306e-91
chr5	49692025	49739082	-	protein_coding	EMB		ENSG00000170571	910.841	-1.51405	0.0742691	20.386	2.22481e-92	1.12119e-90
chr3	47021172	47051193	+	protein_coding	NBEAL2		ENSG00000160796	2028.51	-1.17845	0.0578311	20.3774	2.65212e-92	1.33376e-90
chr22	22657588	22677203	+	pseudogene	LL22NC03-80A10.6		ENSG00000236850	1882.53	1.10041	0.0540818	-20.3471	4.92786e-92	2.47311e-90
chr16	74907467	75034071	-	protein_coding	WDR59		ENSG00000103091	2120.08	-1.04997	0.0516229	20.3392	5.7871e-92	2.89834e-90
chr1	51426416	51440305	+	protein_coding	CDKN2C		ENSG00000123080	2731.53	1.05705	0.0519994	-20.3282	7.24668e-92	3.62184e-90
chr16	18802990	18813000	-	protein_coding	ARL6IP1		ENSG00000170540	4746.28	0.825047	0.0406274	-20.3077	1.10027e-91	5.48778e-90
chr2	111395274	111435691	-	protein_coding	BUB1		ENSG00000169679	6129.88	0.791952	0.0390008	-20.3061	1.13667e-91	5.6577e-90
chr19	10222213	10226048	+	protein_coding	P2RY11		ENSG00000244165	470.467	2.00744	0.0988929	-20.2991	1.30941e-91	6.50412e-90
chr21	37757675	37789125	+	protein_coding	CHAF1B		ENSG00000159259	2086.24	-1.07454	0.0529892	20.2784	1.99353e-91	9.88206e-90
chr11	2421717	2425106	+	protein_coding	TSSC4		ENSG00000184281	2145.33	1.27399	0.062865	-20.2654	2.59649e-91	1.28447e-89
chr19	4247075	4269087	+	protein_coding	CCDC94		ENSG00000105248	1453.31	1.23968	0.061219	-20.2499	3.55638e-91	1.75574e-89
chr9	131314865	131395941	+	protein_coding	SPTAN1		ENSG00000197694	8429.34	-0.791283	0.0390928	20.2411	4.25264e-91	2.0952e-89
chrX	100652790	100662913	-	protein_coding	GLA		ENSG00000102393	3956.67	-0.87689	0.0433458	20.2301	5.32188e-91	2.61668e-89
chr22	19163094	19166343	-	protein_coding	SLC25A1		ENSG00000100075	3743.73	-0.966367	0.047799	20.2173	6.89669e-91	3.38412e-89
chr19	44669225	44682534	+	protein_coding	ZNF226		ENSG00000167380	743.607	1.65337	0.0818128	-20.2092	8.13216e-91	3.98229e-89
chr11	89934327	89956532	-	protein_coding	CHORDC1		ENSG00000110172	2224.66	-1.15037	0.0569253	20.2085	8.24682e-91	4.0303e-89
chr16	89710838	89724253	-	protein_coding	CHMP1A		ENSG00000131165	5127.53	0.968777	0.0479616	-20.199	9.98559e-91	4.87023e-89
chr1	157090982	157108266	-	protein_coding	ETV3		ENSG00000117036	2741.74	1.06909	0.0529324	-20.1973	1.03414e-90	5.03365e-89
chr7	148936741	148952700	+	protein_coding	ZNF212		ENSG00000170260	2213.68	1.18946	0.0589071	-20.1922	1.14681e-90	5.57089e-89
chr6	133090508	133119701	-	protein_coding	SLC18B1		ENSG00000146409	1329.73	-1.27444	0.0631402	20.1843	1.34401e-90	6.51576e-89
chr1	173793640	173827684	+	protein_coding	DARS2		ENSG00000117593	4435.24	-0.782478	0.0388432	20.1445	3.00478e-90	1.45381e-88
chrX	48659783	48683392	+	protein_coding	HDAC6		ENSG00000094631	1606.14	-1.18873	0.0590127	20.1436	3.05949e-90	1.47733e-88
chr1	145592604	145611025	-	protein_coding	POLR3C		ENSG00000186141	2141.6	1.02205	0.0508662	-20.093	8.50236e-90	4.09736e-88
chr3	193310932	193415612	+	protein_coding	OPA1		ENSG00000198836	2423.17	-1.0105	0.0503261	20.079	1.12674e-89	5.41909e-88
chr22	41641614	41682255	-	protein_coding	RANGAP1		ENSG00000100401	15583.3	0.783448	0.0390207	-20.0778	1.15443e-89	5.54127e-88
chr19	56165511	56186081	+	protein_coding	U2AF2		ENSG00000063244	16808.1	0.863713	0.0430244	-20.0749	1.2222e-89	5.85494e-88
chr20	20370195	20693266	-	protein_coding	RALGAPA2		ENSG00000188559	1359.83	-1.27912	0.0637528	20.0638	1.52998e-89	7.31496e-88
chr19	39390339	39399533	+	protein_coding	NFKBIB		ENSG00000104825	2066.74	1.37255	0.0684109	-20.0633	1.5447e-89	7.37079e-88
chr1	22004790	22110099	-	protein_coding	USP48		ENSG00000090686	3216.07	-0.99505	0.0496269	20.0506	1.99422e-89	9.49704e-88
chr3	27414213	27525911	-	protein_coding	SLC4A7		ENSG00000033867	1133.89	-1.37698	0.0686856	20.0476	2.11941e-89	1.00734e-87
chr3	15083966	15106842	-	protein_coding	MRPS25		ENSG00000131368	3692.39	-0.858299	0.042844	20.0331	2.83403e-89	1.34436e-87
chr17	38375555	38440388	+	protein_coding	WIPF2		ENSG00000171475	2520.21	0.971212	0.0485269	-20.0139	4.1681e-89	1.97333e-87
chr11	67922329	67981295	-	protein_coding	SUV420H1		ENSG00000110066	2174.98	1.04459	0.0522063	-20.0089	4.6043e-89	2.1756e-87
chr2	11319886	11488456	-	protein_coding	ROCK2		ENSG00000134318	2413.76	-1.03999	0.0519812	20.0071	4.77668e-89	2.25266e-87
chr11	8633583	8693413	-	protein_coding	TRIM66		ENSG00000166436	412.903	-2.19485	0.10979	19.9913	6.55503e-89	3.08532e-87
chr3	196662272	196669468	-	protein_coding	NCBP2		ENSG00000114503	3511.9	0.910369	0.0456154	-19.9575	1.29085e-88	6.06398e-87
chr10	63661058	63856703	+	protein_coding	ARID5B		ENSG00000150347	1440.22	1.29529	0.0649245	-19.9508	1.47548e-88	6.91794e-87
chr3	69134094	69155217	+	protein_coding	ARL6IP5		ENSG00000144746	4462.94	0.800713	0.0401376	-19.9492	1.52292e-88	7.12657e-87
chr12	1797739	1897844	+	protein_coding	ADIPOR2		ENSG00000006831	4977.31	0.800736	0.0401452	-19.946	1.62418e-88	7.58574e-87
chr17	18227535	18231369	+	processed_transcript	RP1-178F10.3		ENSG00000267350	2012.23	1.11171	0.0557465	-19.9423	1.74781e-88	8.14748e-87
chr8	24808467	24814624	-	processed_transcript	NEFL		ENSG00000104725	2471.5	-1.01075	0.0507193	19.9283	2.31459e-88	1.07688e-86
chr16	2732475	2759031	+	protein_coding	KCTD5		ENSG00000167977	3346.03	0.955934	0.0479728	-19.9266	2.39332e-88	1.11138e-86
chr11	60609543	60618554	+	protein_coding	CCDC86		ENSG00000110104	3478.53	1.13781	0.0571185	-19.9201	2.72521e-88	1.26308e-86
chrX	70338405	70362303	+	protein_coding	MED12		ENSG00000184634	2225.22	-1.07293	0.0538803	19.9132	3.12653e-88	1.44632e-86
chr2	223435254	223521056	-	protein_coding	FARSB		ENSG00000116120	2836.82	-0.989622	0.0497155	19.9057	3.63242e-88	1.67714e-86
chr1	20825942	20834654	-	protein_coding	MUL1		ENSG00000090432	2005.78	1.13993	0.0573318	-19.8831	5.7056e-88	2.62935e-86
chr1	76251878	76260764	+	protein_coding	RABGGTB		ENSG00000137955	6820.36	0.846429	0.042587	-19.8753	6.65643e-88	3.0617e-86
chr10	121410881	121437331	+	protein_coding	BAG3		ENSG00000151929	1896.09	1.21935	0.0613699	-19.8689	7.5708e-88	3.47569e-86
chr12	2966846	2986206	-	protein_coding	FOXM1		ENSG00000111206	4820.89	0.941493	0.0473946	-19.865	8.17663e-88	3.74672e-86
chr20	61904136	61921142	+	protein_coding	ARFGAP1		ENSG00000101199	4965.09	0.81444	0.0410609	-19.8349	1.48735e-87	6.80254e-86
chr1	228353515	228369958	+	protein_coding	IBA57		ENSG00000181873	3577.59	1.19795	0.0604099	-19.8304	1.62712e-87	7.42774e-86
chr8	1772141	1906807	+	protein_coding	ARHGEF10		ENSG00000104728	914.949	-1.46577	0.0739504	19.821	1.96034e-87	8.93207e-86
chr3	12875983	12883087	-	protein_coding	RPL32		ENSG00000144713	36553.1	0.682574	0.0344618	-19.8067	2.60557e-87	1.18497e-85
chr7	157128074	157210133	+	protein_coding	DNAJB6		ENSG00000105993	7586.25	0.699853	0.035347	-19.7995	3.00864e-87	1.36572e-85
chr16	11343475	11445619	+	protein_coding	RMI2		ENSG00000175643	1040.1	-1.49547	0.0756144	19.7776	4.64431e-87	2.10426e-85
chr12	57623109	57628718	+	protein_coding	SHMT2		ENSG00000182199	7282.43	-0.869317	0.0439699	19.7707	5.31837e-87	2.40517e-85
chr1	162467040	162499419	+	protein_coding	UHMK1		ENSG00000152332	4936.87	0.946401	0.0479179	-19.7505	7.94563e-87	3.58663e-85
chr16	30773065	30787628	+	protein_coding	RNF40		ENSG00000103549	16378.6	0.663302	0.0336019	-19.74	9.77263e-87	4.40313e-85
chr18	22006579	22033499	+	protein_coding	IMPACT		ENSG00000154059	1809.89	-1.05953	0.0537891	19.6979	2.24842e-86	1.01116e-84
chr1	40627044	40706593	+	protein_coding	RLF		ENSG00000117000	2698.62	1.01751	0.0516673	-19.6936	2.44764e-86	1.09872e-84
chr21	45553486	45565605	+	protein_coding	C21orf33		ENSG00000160221	3935.81	-0.875333	0.044455	19.6903	2.60987e-86	1.16938e-84
chr12	74931550	74935223	+	protein_coding	ATXN7L3B		ENSG00000253719	3182.9	-0.886672	0.0451095	19.656	5.13844e-86	2.29808e-84
chr2	160568999	160625359	+	protein_coding	43897		ENSG00000136536	3410.69	0.836603	0.0426937	-19.5955	1.68977e-85	7.54329e-84
chr21	38739235	38887680	+	protein_coding	DYRK1A		ENSG00000157540	2615.06	0.930611	0.0475207	-19.5833	2.14774e-85	9.57006e-84
chr16	88636788	88698374	+	protein_coding	ZC3H18		ENSG00000158545	5393.93	0.819011	0.0418301	-19.5795	2.31435e-85	1.02935e-83
chr1	955502	991496	+	protein_coding	AGRN		ENSG00000188157	3782.35	-0.985508	0.0503749	19.5635	3.16859e-85	1.40671e-83
chr9	20658307	20995954	+	protein_coding	FOCAD		ENSG00000188352	2219.55	-0.982898	0.0502589	19.5567	3.61899e-85	1.60373e-83
chr9	36572858	36677678	+	protein_coding	MELK		ENSG00000165304	3756.79	0.868244	0.0444051	-19.5528	3.90573e-85	1.72764e-83
chr1	111956935	111970399	-	protein_coding	OVGP1		ENSG00000085465	415.016	2.20701	0.112927	-19.5437	4.66671e-85	2.06049e-83
chrX	135923089	135929956	-	lincRNA	RP11-1114A5.4		ENSG00000232611	377.157	2.24436	0.114903	-19.5326	5.80245e-85	2.5573e-83
chr10	74889912	74927853	-	protein_coding	ECD		ENSG00000122882	2026.17	1.06235	0.0544689	-19.5038	1.01858e-84	4.47949e-83
chr3	56654160	56717265	-	protein_coding	FAM208A		ENSG00000163946	4198.55	-0.838558	0.0429947	19.5038	1.02008e-84	4.47949e-83
chr9	131644390	131680318	+	protein_coding	LRRC8A		ENSG00000136802	2010.07	1.00271	0.0514458	-19.4906	1.3194e-84	5.78339e-83
chr10	7860466	8058590	+	protein_coding	TAF3		ENSG00000165632	1613.42	1.11045	0.0569847	-19.4868	1.4211e-84	6.21796e-83
chr16	730223	732799	+	protein_coding	STUB1		ENSG00000103266	1505.06	-1.24136	0.0637045	19.4862	1.43644e-84	6.27373e-83
chr1	45205489	45233439	+	protein_coding	KIF2C		ENSG00000142945	3805.14	0.876851	0.0450007	-19.4853	1.46378e-84	6.38168e-83
chr12	6775642	6798738	-	protein_coding	ZNF384		ENSG00000126746	2038.37	1.04149	0.0535137	-19.462	2.30455e-84	1.00291e-82
chr16	51169885	51185278	-	protein_coding	SALL1		ENSG00000103449	2141.14	1.19929	0.0616388	-19.4568	2.55426e-84	1.10959e-82
chr11	85668726	85780924	-	protein_coding	PICALM		ENSG00000073921	2288.72	-0.974957	0.0501356	19.4464	3.12534e-84	1.35525e-82
chr18	6941742	7117813	-	protein_coding	LAMA1		ENSG00000101680	950.931	-1.49023	0.0766535	19.4412	3.46155e-84	1.49836e-82
chr1	27648650	27662891	+	protein_coding	TMEM222		ENSG00000186501	1646.53	1.07571	0.0553657	-19.4292	4.36905e-84	1.88781e-82
chr16	2273566	2285743	+	protein_coding	E4F1		ENSG00000167967	2635.81	0.998454	0.0513936	-19.4276	4.51172e-84	1.94598e-82
chr10	116581502	116659591	+	protein_coding	FAM160B1		ENSG00000151553	1112.26	1.27981	0.065888	-19.424	4.83403e-84	2.08129e-82
chr20	30407110	30422492	+	protein_coding	MYLK2		ENSG00000101306	194.384	3.99769	0.20584	-19.4213	5.09364e-84	2.18918e-82
chr17	37004117	37010096	-	protein_coding	RPL23		ENSG00000125691	34830	0.584954	0.0301265	-19.4166	5.58789e-84	2.39736e-82
chr7	143078172	143088204	+	protein_coding	ZYX		ENSG00000159840	3501.94	0.923549	0.0475678	-19.4154	5.71535e-84	2.4477e-82
chr5	75699073	76003957	+	protein_coding	IQGAP2		ENSG00000145703	1393.68	-1.24563	0.0641598	19.4145	5.81682e-84	2.48677e-82
chr12	123773655	123849390	-	protein_coding	SBNO1		ENSG00000139697	5181.82	0.808605	0.0416865	-19.3973	8.13618e-84	3.4722e-82
chr8	22462144	22479027	+	protein_coding	KIAA1967		ENSG00000158941	4158.07	0.871831	0.0449467	-19.397	8.1845e-84	3.48668e-82
chr17	40996616	41002724	+	protein_coding	AOC2		ENSG00000131480	340.304	2.33046	0.12019	-19.3898	9.41761e-84	4.00496e-82
chr12	57869227	57911352	+	protein_coding	MARS		ENSG00000166986	8215.53	-0.655615	0.0338189	19.3861	1.01147e-83	4.29388e-82
chr15	69706584	69740764	+	protein_coding	KIF23		ENSG00000137807	4572.85	0.88762	0.0457904	-19.3844	1.04465e-83	4.42699e-82
chr9	139776363	139821059	+	protein_coding	TRAF2		ENSG00000127191	2085.29	0.961113	0.0496087	-19.3739	1.28207e-83	5.42362e-82
chrX	118749686	118827333	-	protein_coding	44080		ENSG00000125354	2358.72	-1.00729	0.0520025	19.3701	1.3809e-83	5.83152e-82
chr19	39335368	39336139	-	sense_intronic	AC008982.2		ENSG00000269688	209.318	3.27018	0.168834	-19.3692	1.40394e-83	5.91853e-82
chr9	127620158	127624260	-	protein_coding	RPL35		ENSG00000136942	29426.9	0.750313	0.0387575	-19.3592	1.70596e-83	7.17923e-82
chr19	37597635	37663643	-	protein_coding	ZNF585A		ENSG00000196967	555.091	1.76375	0.0911372	-19.3527	1.9342e-83	8.12567e-82
chr2	26531414	26618759	+	protein_coding	EPT1		ENSG00000138018	2726.3	-1.01252	0.0523229	19.3513	1.98622e-83	8.32976e-82
chr1	60280457	60342050	+	protein_coding	HOOK1		ENSG00000134709	2190.23	-1.04564	0.054052	19.3451	2.2433e-83	9.39165e-82
chr7	45139698	45151646	-	protein_coding	TBRG4		ENSG00000136270	5611.56	0.828529	0.0428374	-19.3412	2.41654e-83	1.00995e-81
chr14	56025789	56168244	+	protein_coding	KTN1		ENSG00000126777	7103.17	-0.800953	0.0414269	19.3341	2.77306e-83	1.15695e-81
chr17	2319342	2415185	-	protein_coding	METTL16		ENSG00000127804	4278.67	0.896986	0.0464078	-19.3283	3.10214e-83	1.29202e-81
chr5	94799598	94890711	-	protein_coding	TTC37		ENSG00000198677	4524.89	-0.766604	0.0396969	19.3114	4.30471e-83	1.78981e-81
chr16	70253476	70279519	-	pseudogene	RP11-296I10.6		ENSG00000261556	599.33	1.78284	0.0923851	-19.2979	5.59448e-83	2.32209e-81
chr3	10289706	10327480	+	protein_coding	TATDN2		ENSG00000157014	5338.65	0.773933	0.0401127	-19.294	6.03716e-83	2.50155e-81
chr18	13726658	13764557	+	protein_coding	RNMT		ENSG00000101654	2717.64	0.925987	0.0480009	-19.291	6.38743e-83	2.64217e-81
chr6	157712661	157744633	-	protein_coding	TMEM242		ENSG00000215712	1084.69	1.29284	0.0670235	-19.2894	6.59896e-83	2.72502e-81
chr3	126061477	126076285	-	protein_coding	KLF15		ENSG00000163884	402.868	-2.09943	0.108926	19.2739	8.89954e-83	3.66879e-81
chr5	112849379	112930982	+	protein_coding	YTHDC2		ENSG00000047188	2250.58	-1.0633	0.0551868	19.2672	1.012e-82	4.16483e-81
chr17	73106046	73126360	+	protein_coding	ARMC7		ENSG00000125449	1194.6	1.22486	0.0636312	-19.2494	1.42804e-82	5.86705e-81
chr4	146019083	146050331	+	protein_coding	ABCE1		ENSG00000164163	3448.07	-0.987079	0.0512894	19.2453	1.54586e-82	6.3404e-81
chr3	128444964	128533639	+	protein_coding	RAB7A		ENSG00000075785	8544.46	0.663229	0.0344656	-19.2432	1.60823e-82	6.58504e-81
chr19	13228916	13251955	+	protein_coding	NACC1		ENSG00000160877	4385.32	1.0208	0.0530493	-19.2424	1.63518e-82	6.68413e-81
chr19	18043824	18054800	+	protein_coding	CCDC124		ENSG00000007080	6711.26	0.815646	0.0424507	-19.214	2.82815e-82	1.15412e-80
chr8	26362201	26371608	-	protein_coding	PNMA2		ENSG00000240694	731.905	-1.63499	0.0852471	19.1794	5.49816e-82	2.23992e-80
chrMT	12336	14148	+	protein_coding	MT-ND5		ENSG00000198786	6315.82	0.90206	0.0470476	-19.1734	6.17883e-82	2.513e-80
chr1	22778343	22857650	+	protein_coding	ZBTB40		ENSG00000184677	2871.5	0.970202	0.050608	-19.1709	6.47392e-82	2.62861e-80
chr22	29190542	29196585	-	protein_coding	XBP1		ENSG00000100219	3715.24	-0.825752	0.0430824	19.1668	7.01055e-82	2.84173e-80
chr19	11071597	11176071	+	protein_coding	SMARCA4		ENSG00000127616	11823.7	-0.654406	0.0341562	19.1592	8.10907e-82	3.28153e-80
chr4	69176104	69215807	-	protein_coding	YTHDC1		ENSG00000083896	5441.85	0.803701	0.0419848	-19.1427	1.11396e-81	4.50038e-80
chr2	220040946	220050201	+	protein_coding	FAM134A		ENSG00000144567	2652.2	0.966585	0.050512	-19.1358	1.27188e-81	5.12983e-80
chr11	113185250	113254266	+	protein_coding	TTC12		ENSG00000149292	445.091	-2.26282	0.118286	19.1301	1.41744e-81	5.70743e-80
chr19	34919263	34960853	+	protein_coding	UBA2		ENSG00000126261	5960.29	-0.925314	0.0485006	19.0784	3.81739e-81	1.53455e-79
chr1	205473722	205501921	+	protein_coding	CDK18		ENSG00000117266	489.267	-1.94077	0.101759	19.0722	4.29577e-81	1.724e-79
chr21	34914923	34949812	+	protein_coding	SON		ENSG00000159140	22898.5	0.758938	0.0398386	-19.0503	6.53235e-81	2.61726e-79
chr9	34086384	34127397	-	protein_coding	DCAF12		ENSG00000198876	4438.46	0.81146	0.0426261	-19.0367	8.47468e-81	3.38987e-79
chr9	139615817	139622636	-	antisense	SNHG7		ENSG00000233016	2874.53	0.949073	0.0498645	-19.033	9.08235e-81	3.62695e-79
chrX	45604638	45629677	-	lincRNA	RP6-99M1.2		ENSG00000270069	483.715	-2.20501	0.115863	19.0312	9.41422e-81	3.7533e-79
chr1	184020810	184043346	+	protein_coding	TSEN15		ENSG00000198860	1174.44	-1.20202	0.0631624	19.0306	9.52016e-81	3.78931e-79
chr7	6414153	6443608	+	protein_coding	RAC1		ENSG00000136238	11292	0.681936	0.0359145	-18.9878	2.15182e-80	8.55084e-79
chr1	42642209	42801548	-	protein_coding	FOXJ3		ENSG00000198815	2924.82	0.913169	0.0481502	-18.965	3.31891e-80	1.3167e-78
chr14	67761087	67826982	-	protein_coding	ATP6V1D		ENSG00000100554	2133.06	1.00202	0.0528545	-18.958	3.79289e-80	1.50228e-78
chr2	85198215	85282560	+	protein_coding	KCMF1		ENSG00000176407	1733.75	1.05395	0.0556058	-18.9539	4.09912e-80	1.62092e-78
chr2	234118696	234204320	+	protein_coding	ATG16L1		ENSG00000085978	1842.07	1.01462	0.0535348	-18.9524	4.21507e-80	1.66406e-78
chr19	42702749	42724292	-	protein_coding	DEDD2		ENSG00000160570	1604.54	1.11654	0.0589324	-18.9462	4.748e-80	1.87141e-78
chr1	29563027	29653325	+	protein_coding	PTPRU		ENSG00000060656	4354.28	-0.882932	0.0466076	18.9439	4.95433e-80	1.94956e-78
chr21	43218384	43299591	-	protein_coding	PRDM15		ENSG00000141956	1326.95	1.4546	0.0768055	-18.9388	5.46742e-80	2.14798e-78
chr1	154192654	154243986	+	protein_coding	UBAP2L		ENSG00000143569	12955.3	0.682594	0.036045	-18.9373	5.62564e-80	2.20656e-78
chr2	33172038	33624576	+	protein_coding	LTBP1		ENSG00000049323	1137.29	-1.29691	0.0685057	18.9314	6.2811e-80	2.45968e-78
chr1	145438468	145442635	+	protein_coding	TXNIP		ENSG00000117289	1557.14	1.07321	0.0566962	-18.9291	6.56442e-80	2.56648e-78
chr20	62338793	62370456	+	protein_coding	ZGPAT		ENSG00000197114	1407.06	1.21357	0.064117	-18.9274	6.78027e-80	2.6466e-78
chrX	23801289	23804343	+	protein_coding	SAT1		ENSG00000130066	1496.58	1.12399	0.0594031	-18.9214	7.60191e-80	2.96255e-78
chr21	38445525	38575413	+	protein_coding	TTC3		ENSG00000182670	8431.01	-0.722112	0.038177	18.9149	8.60472e-80	3.34797e-78
chr15	62144587	62352672	-	protein_coding	VPS13C		ENSG00000129003	1565.85	-1.31562	0.0695684	18.9112	9.22115e-80	3.58206e-78
chr1	229406821	229441641	+	protein_coding	RAB4A		ENSG00000168118	2694.36	0.955649	0.0505583	-18.9019	1.10014e-79	4.26677e-78
chr6	31745294	31763730	-	protein_coding	VARS		ENSG00000204394	5975.3	-0.884642	0.0468059	18.9002	1.13577e-79	4.39792e-78
chr11	9160371	9286937	-	protein_coding	DENND5A		ENSG00000184014	3237.34	-0.841636	0.0445514	18.8913	1.34417e-79	5.19661e-78
chr5	6599351	6633404	-	protein_coding	NSUN2		ENSG00000037474	4870.42	-0.757853	0.0401265	18.8866	1.4701e-79	5.67439e-78
chr1	161719547	161727028	+	protein_coding	DUSP12		ENSG00000081721	1391.72	1.1514	0.060981	-18.8813	1.62393e-79	6.25821e-78
chr14	75348593	75370448	+	protein_coding	DLST		ENSG00000119689	3461.06	-0.796864	0.0422097	18.8787	1.70675e-79	6.56694e-78
chr11	11292422	11643552	-	protein_coding	GALNT18		ENSG00000110328	416.356	-2.13484	0.11313	18.8706	1.98904e-79	7.64095e-78
chr3	49133364	49142553	-	protein_coding	QARS		ENSG00000172053	7294.35	-0.718532	0.0380784	18.8698	2.01949e-79	7.74565e-78
chr3	40498782	40503861	+	protein_coding	RPL14		ENSG00000188846	39303.9	0.558364	0.0295966	-18.8658	2.17882e-79	8.34355e-78
chr15	31061534	31065196	+	lincRNA	RP5-1086D14.6		ENSG00000269932	907.112	1.41657	0.0751019	-18.862	2.34158e-79	8.95266e-78
chr7	149169884	149194908	-	protein_coding	ZNF746		ENSG00000181220	2981.72	0.880698	0.0467142	-18.8529	2.78111e-79	1.06164e-77
chr19	42470733	42501649	-	protein_coding	ATP1A3		ENSG00000105409	1138.57	-1.32571	0.0703244	18.8514	2.86405e-79	1.09158e-77
chr5	81569176	81574396	-	protein_coding	RPS23		ENSG00000186468	5910.52	0.890093	0.047228	-18.8467	3.12775e-79	1.19021e-77
chr7	148892576	148923339	+	protein_coding	ZNF282		ENSG00000170265	5129.83	0.771101	0.0409478	-18.8313	4.18392e-79	1.58963e-77
chr1	120202420	120286838	+	protein_coding	PHGDH		ENSG00000092621	14689.7	-0.714199	0.0379539	18.8175	5.42487e-79	2.05788e-77
chr19	44235300	44259142	-	protein_coding	SMG9		ENSG00000105771	1758.8	1.02651	0.0545665	-18.8121	6.00542e-79	2.27455e-77
chr1	153777200	153895451	-	protein_coding	GATAD2B		ENSG00000143614	3910.96	0.845139	0.0449265	-18.8116	6.0664e-79	2.29406e-77
chr8	70378858	70573150	+	protein_coding	SULF1		ENSG00000137573	527.86	-1.83782	0.0977322	18.8047	6.91721e-79	2.61173e-77
chr2	180809602	180871840	-	protein_coding	CWC22		ENSG00000163510	2446.53	0.995944	0.052964	-18.8041	6.98359e-79	2.63269e-77
chr15	83478379	83503611	+	protein_coding	WHAMM		ENSG00000156232	1044.5	1.38298	0.0736025	-18.7898	9.14963e-79	3.4439e-77
chr1	23884408	23886285	-	protein_coding	ID3		ENSG00000117318	2704.43	1.0144	0.0540159	-18.7796	1.10948e-78	4.16958e-77
chr4	141445311	141474924	+	protein_coding	ELMOD2		ENSG00000179387	1459.52	-1.32843	0.0708044	18.762	1.54515e-78	5.7979e-77
chr17	40554469	40575535	-	protein_coding	PTRF		ENSG00000177469	2226.67	0.976358	0.0521073	-18.7374	2.45131e-78	9.18389e-77
chr7	75471919	75518244	+	protein_coding	RHBDD2		ENSG00000005486	2542.7	1.03733	0.0553722	-18.7338	2.62665e-78	9.8256e-77
chr7	139137435	139168458	-	protein_coding	KLRG2		ENSG00000188883	771.751	-1.44319	0.0770496	18.7306	2.7867e-78	1.04083e-76
chr4	119643977	119759838	-	protein_coding	SEC24D		ENSG00000150961	771.93	-1.52744	0.0815562	18.7287	2.8894e-78	1.07753e-76
chrX	192988	220023	+	protein_coding	PLCXD1		ENSG00000182378	5689.57	0.843388	0.0450557	-18.7188	3.47875e-78	1.29531e-76
chr10	74451888	74647452	+	protein_coding	MCU		ENSG00000156026	1405.75	1.08488	0.0579813	-18.7109	4.03722e-78	1.50095e-76
chr11	65818199	65836779	+	protein_coding	SF3B2		ENSG00000087365	16352.9	0.599122	0.0320392	-18.6997	4.98053e-78	1.84882e-76
chr13	37393360	37403241	+	protein_coding	RFXAP		ENSG00000133111	649.694	-1.63795	0.0876253	18.6927	5.68046e-78	2.10542e-76
chr17	26880400	26898890	-	protein_coding	PIGS		ENSG00000087111	3582.28	-0.792263	0.0424133	18.6796	7.25669e-78	2.68553e-76
chr5	64064756	64314590	+	protein_coding	CWC27		ENSG00000153015	2255.57	0.964792	0.0516783	-18.6692	8.82047e-78	3.25927e-76
chr15	44096689	44117000	-	protein_coding	MFAP1		ENSG00000140259	2749.32	0.86678	0.0464496	-18.6607	1.03404e-77	3.81508e-76
chr20	48249481	48330415	-	protein_coding	B4GALT5		ENSG00000158470	2717.25	0.925727	0.0496165	-18.6576	1.09467e-77	4.03264e-76
chr6	153308496	153323820	-	protein_coding	MTRF1L		ENSG00000112031	1898.07	0.983252	0.052738	-18.6441	1.41089e-77	5.18968e-76
chr12	121675496	121736111	-	protein_coding	CAMKK2		ENSG00000110931	2433.42	-0.922514	0.0495128	18.6318	1.77364e-77	6.51411e-76
chr1	203830730	203839678	+	protein_coding	SNRPE		ENSG00000182004	7912.45	0.728119	0.0391148	-18.6149	2.4318e-77	8.91784e-76
chr1	205055269	205091143	-	protein_coding	RBBP5		ENSG00000117222	2983.08	0.972527	0.0523414	-18.5804	4.62622e-77	1.69389e-75
chr2	28112807	28561768	+	protein_coding	BRE		ENSG00000158019	656.949	-1.5863	0.0853751	18.5804	4.63305e-77	1.69389e-75
chr7	27145802	27192200	-	protein_coding	HOXA3		ENSG00000105997	991.303	1.39663	0.0751693	-18.5798	4.67913e-77	1.70816e-75
chr14	96505660	96560417	+	protein_coding	C14orf132		ENSG00000227051	968.24	-1.37393	0.0739508	18.579	4.75155e-77	1.73199e-75
chr1	220863186	220872499	+	protein_coding	C1orf115		ENSG00000162817	2099.25	0.935504	0.0504572	-18.5405	9.72532e-77	3.53967e-75
chrX	119384606	119392253	+	protein_coding	ZBTB33		ENSG00000177485	2881.75	-0.941819	0.0508207	18.5322	1.13538e-76	4.12618e-75
chr18	47793251	47808144	-	protein_coding	MBD1		ENSG00000141644	2627.31	0.947988	0.0511684	-18.5268	1.25516e-76	4.55465e-75
chrX	39909067	40036582	-	protein_coding	BCOR		ENSG00000183337	15389.2	0.784301	0.0423786	-18.507	1.8135e-76	6.57087e-75
chr4	57333080	57369839	+	protein_coding	SRP72		ENSG00000174780	4544.43	-0.840067	0.0453949	18.5058	1.85529e-76	6.71229e-75
chr2	130908980	130940323	-	protein_coding	SMPD4		ENSG00000136699	6202.07	0.739813	0.0400231	-18.4846	2.7455e-76	9.91815e-75
chr22	42069933	42086508	-	protein_coding	NHP2L1		ENSG00000100138	4952.37	0.729628	0.0394988	-18.4722	3.45941e-76	1.24786e-74
chr2	176788619	176867567	-	protein_coding	KIAA1715		ENSG00000144320	1441.78	-1.16025	0.0628325	18.4657	3.89752e-76	1.4038e-74
chr16	1355547	1377019	+	protein_coding	UBE2I		ENSG00000103275	4127.2	0.790694	0.0428424	-18.4559	4.67727e-76	1.68215e-74
chrX	155250490	155255375	+	pseudogene	WASH6P		ENSG00000182484	393.851	2.0444	0.111111	-18.3996	1.32297e-75	4.75094e-74
chr2	172543918	172604930	+	protein_coding	DYNC1I2		ENSG00000077380	2343.13	-1.07142	0.0582627	18.3894	1.59632e-75	5.72409e-74
chr1	109941652	109969062	-	protein_coding	PSMA5		ENSG00000143106	3764.33	-0.821759	0.0446923	18.3871	1.668e-75	5.97228e-74
chr22	21271713	21308037	+	protein_coding	CRKL		ENSG00000099942	9464.55	0.732832	0.039869	-18.381	1.86502e-75	6.66785e-74
chr21	33043345	33104388	-	protein_coding	SCAF4		ENSG00000156304	4718.57	0.840742	0.0457421	-18.38	1.89836e-75	6.77705e-74
chr19	47523076	47549033	+	protein_coding	NPAS1		ENSG00000130751	772.366	-1.44791	0.0788031	18.3737	2.13338e-75	7.60486e-74
chr1	35899090	36023551	-	protein_coding	KIAA0319L		ENSG00000142687	2256.35	-1.02634	0.055877	18.3679	2.37347e-75	8.4483e-74
chr12	62860596	62991363	+	protein_coding	MON2		ENSG00000061987	1646.42	-1.04493	0.0569062	18.3623	2.63033e-75	9.34887e-74
chr19	1026211	1039068	+	protein_coding	CNN2		ENSG00000064666	2036.66	1.00232	0.0545873	-18.3618	2.65415e-75	9.41972e-74
chr2	11584500	11606297	-	protein_coding	E2F6		ENSG00000169016	2005.94	0.941686	0.051288	-18.3607	2.70873e-75	9.59936e-74
chr19	10713132	10755235	+	protein_coding	SLC44A2		ENSG00000129353	1761.97	-1.04086	0.0567318	18.3471	3.48517e-75	1.23329e-73
chr1	27216978	27226957	-	protein_coding	GPATCH3		ENSG00000198746	987.917	1.34188	0.0731446	-18.3456	3.5792e-75	1.26472e-73
chr17	45973515	46006323	+	protein_coding	SP2		ENSG00000167182	1479.77	1.19098	0.0649384	-18.3401	3.96147e-75	1.39776e-73
chr6	90352217	90529442	-	protein_coding	MDN1		ENSG00000112159	8048.91	-0.880047	0.0480034	18.333	4.51246e-75	1.58985e-73
chr13	20248895	20357142	-	protein_coding	PSPC1		ENSG00000121390	1841.02	-0.978151	0.0533807	18.324	5.32111e-75	1.87204e-73
chr11	71713909	71791739	-	protein_coding	NUMA1		ENSG00000137497	5240.37	0.771349	0.0421186	-18.3137	6.4332e-75	2.26001e-73
chr17	55015547	55038415	-	protein_coding	COIL		ENSG00000121058	3316.32	0.914709	0.0499608	-18.3085	7.07733e-75	2.4827e-73
chr9	34634718	34637806	-	protein_coding	SIGMAR1		ENSG00000147955	5959.83	-0.725873	0.0396584	18.3031	7.81231e-75	2.73657e-73
chr1	111982511	111991998	-	protein_coding	WDR77		ENSG00000116455	1739.61	-1.17345	0.0641912	18.2806	1.18142e-74	4.1324e-73
chr22	45559721	45583892	+	protein_coding	NUP50		ENSG00000093000	6017.86	0.81596	0.0446671	-18.2676	1.49939e-74	5.23705e-73
chrX	20168028	20285523	-	protein_coding	RPS6KA3		ENSG00000177189	2247.17	-0.948074	0.0519027	18.2664	1.53318e-74	5.34738e-73
chr6	33540328	33548019	-	protein_coding	BAK1		ENSG00000030110	2159.81	0.988287	0.0541434	-18.2531	1.95336e-74	6.80307e-73
chr20	43380448	43438979	-	protein_coding	RIMS4		ENSG00000101098	3583.26	0.827182	0.0453377	-18.2449	2.27147e-74	7.89963e-73
chr17	906757	1132315	-	protein_coding	ABR		ENSG00000159842	2591.3	-0.88461	0.0484933	18.2419	2.40024e-74	8.3355e-73
chr2	97481981	97499648	+	protein_coding	CNNM3		ENSG00000168763	2427.47	1.02012	0.0559507	-18.2326	2.84669e-74	9.8718e-73
chr10	6130949	6159420	+	protein_coding	RBM17		ENSG00000134453	5481.43	0.71234	0.0390816	-18.227	3.15178e-74	1.09142e-72
chr3	50357457	50365682	-	protein_coding	TUSC2		ENSG00000114383	2800.65	0.87236	0.0478614	-18.2268	3.16279e-74	1.09367e-72
chr6	52842750	52860176	-	protein_coding	GSTA4		ENSG00000170899	857.896	-1.34395	0.073766	18.2191	3.64095e-74	1.25722e-72
chr14	103985995	103989448	-	protein_coding	CKB		ENSG00000166165	30622.2	-0.733549	0.0402723	18.2147	3.94537e-74	1.3604e-72
chr22	21903735	21978323	+	protein_coding	UBE2L3		ENSG00000185651	7003.34	0.781553	0.042917	-18.2108	4.23725e-74	1.45896e-72
chr1	6684925	6695646	+	protein_coding	THAP3		ENSG00000041988	908.299	1.33827	0.0735686	-18.1908	6.10901e-74	2.10046e-72
chr1	153931574	153940188	-	protein_coding	SLC39A1		ENSG00000143570	6746.89	0.815126	0.0448163	-18.1881	6.4075e-74	2.19997e-72
chr6	42152138	42162654	-	protein_coding	GUCA1B		ENSG00000112599	237.278	2.69432	0.148139	-18.1878	6.44581e-74	2.20999e-72
chr19	2236519	2248713	+	protein_coding	SF3A2		ENSG00000104897	3526.69	0.923732	0.050794	-18.1858	6.68218e-74	2.2878e-72
chr10	71909959	71930279	-	protein_coding	SAR1A		ENSG00000079332	4658.21	0.726362	0.0399494	-18.1821	7.15949e-74	2.44776e-72
chr5	1801513	1816719	+	protein_coding	NDUFS6		ENSG00000145494	4953.67	0.897897	0.0493969	-18.1772	7.82445e-74	2.67133e-72
chr17	76987798	77005949	-	protein_coding	CANT1		ENSG00000171302	3721.76	0.776799	0.0427505	-18.1705	8.83523e-74	3.01218e-72
chrX	155110955	155173433	+	protein_coding	VAMP7		ENSG00000124333	1907.29	-1.0269	0.0565892	18.1465	1.36873e-73	4.65982e-72
chr17	44107281	44302733	-	protein_coding	KANSL1		ENSG00000120071	3335.2	0.908851	0.0501177	-18.1343	1.70754e-73	5.80516e-72
chr12	32880423	32908836	-	protein_coding	YARS2		ENSG00000139131	2416.91	0.99938	0.05515	-18.1211	2.1714e-73	7.37182e-72
chr5	56469774	56560506	+	protein_coding	GPBP1		ENSG00000062194	4774.09	0.691645	0.0381693	-18.1205	2.19736e-73	7.44952e-72
chr21	44073745	44195619	+	protein_coding	PDE9A		ENSG00000160191	638.352	-1.57466	0.0869131	18.1176	2.31456e-73	7.83589e-72
chr22	39895436	39914137	+	protein_coding	SMCR7L		ENSG00000100335	7828.81	0.722348	0.0399018	-18.1032	3.009e-73	1.01727e-71
chr17	78440947	78451643	-	protein_coding	NPTX1		ENSG00000171246	2386.04	-0.897653	0.0496236	18.0892	3.87372e-73	1.30778e-71
chr1	186282953	186344825	-	protein_coding	TPR		ENSG00000047410	15361.3	-0.651065	0.0360041	18.0831	4.33293e-73	1.46078e-71
chrMT	14746	15887	+	protein_coding	MT-CYB		ENSG00000198727	4733.65	1.02427	0.0566452	-18.0822	4.40112e-73	1.48171e-71
chr9	116638561	116818871	+	protein_coding	ZNF618		ENSG00000157657	2846.88	1.12872	0.0624382	-18.0773	4.80771e-73	1.61635e-71
chr10	71029739	71161638	+	protein_coding	HK1		ENSG00000156515	4322.13	-0.776339	0.0429493	18.0757	4.95141e-73	1.66236e-71
chr15	22892004	23006016	+	protein_coding	CYFIP1		ENSG00000068793	3099.45	-0.805329	0.0446087	18.0532	7.44483e-73	2.49603e-71
chr14	69846847	69865344	-	protein_coding	ERH		ENSG00000100632	4934.17	0.851653	0.0471844	-18.0495	7.9673e-73	2.6675e-71
chr22	31556167	31602999	+	protein_coding	RNF185		ENSG00000138942	2207.65	0.895123	0.0495945	-18.0489	8.05485e-73	2.6931e-71
chr5	32354455	32444867	-	protein_coding	ZFR		ENSG00000056097	6845.04	0.72696	0.040297	-18.04	9.44804e-73	3.15455e-71
chr4	113558119	113578748	+	protein_coding	LARP7		ENSG00000174720	2473.86	1.0324	0.0572296	-18.0397	9.50708e-73	3.1699e-71
chr20	35918040	35945663	+	protein_coding	MANBAL		ENSG00000101363	1840.48	1.00562	0.055762	-18.0341	1.05109e-72	3.49979e-71
chr1	149912230	149982625	-	protein_coding	OTUD7B		ENSG00000163113	2600.81	0.871006	0.0483177	-18.0266	1.20374e-72	4.00256e-71
chr21	28208605	28217728	-	protein_coding	ADAMTS1		ENSG00000154734	3563.48	-0.788888	0.0437992	18.0115	1.58369e-72	5.25873e-71
chr10	92631472	92668312	+	protein_coding	RPP30		ENSG00000148688	2105	0.960233	0.0533174	-18.0098	1.63351e-72	5.41673e-71
chr1	40026487	40042462	-	protein_coding	PABPC4		ENSG00000090621	5098.79	-0.746521	0.0414964	17.99	2.3341e-72	7.7293e-71
chr1	26560690	26605299	+	protein_coding	CEP85		ENSG00000130695	3371.27	0.812458	0.0451674	-17.9877	2.43112e-72	8.03962e-71
chr1	28296854	28415207	-	protein_coding	EYA3		ENSG00000158161	4050.14	0.790435	0.0439436	-17.9875	2.44204e-72	8.06473e-71
chr3	48725435	48777786	-	protein_coding	IP6K2		ENSG00000068745	4423.85	0.736961	0.0409748	-17.9857	2.52113e-72	8.31458e-71
chrMT	10058	10404	+	protein_coding	MT-ND3		ENSG00000198840	18061	0.891295	0.0495767	-17.9781	2.89157e-72	9.52333e-71
chr1	225965530	225978168	+	protein_coding	SRP9		ENSG00000143742	13018.6	-0.744278	0.0414041	17.976	3.00665e-72	9.88891e-71
chr8	37962759	38001594	+	protein_coding	ASH2L		ENSG00000129691	1523.51	-1.03025	0.057345	17.9658	3.60859e-72	1.18526e-70
chr5	141000442	141016437	-	protein_coding	HDAC3		ENSG00000171720	1975.9	-0.967601	0.0538616	17.9646	3.6912e-72	1.21075e-70
chr18	19284917	19450918	+	protein_coding	MIB1		ENSG00000101752	5111.34	-0.830767	0.0462494	17.9628	3.81235e-72	1.2488e-70
chr21	45719933	45747259	+	protein_coding	PFKL		ENSG00000141959	6663.48	-0.688952	0.0383659	17.9574	4.20026e-72	1.37401e-70
chr7	112063022	112121072	+	protein_coding	IFRD1		ENSG00000006652	1673.61	-1.04434	0.0581967	17.945	5.24728e-72	1.7142e-70
chr17	74261282	74267375	+	protein_coding	UBALD2		ENSG00000185262	2191.27	1.03477	0.0577273	-17.9251	7.50762e-72	2.44932e-70
chr7	79082197	79100524	+	processed_transcript	MAGI2-AS3		ENSG00000234456	502.905	-1.70982	0.0954175	17.9194	8.32202e-72	2.71137e-70
chr10	3818187	3827473	-	protein_coding	KLF6		ENSG00000067082	1677.19	1.03874	0.0579682	-17.9192	8.35846e-72	2.71958e-70
chr19	36208920	36229779	+	protein_coding	WBP7		ENSG00000105663	3978.08	0.831428	0.0464757	-17.8895	1.42302e-71	4.62388e-70
chr12	109993254	110011679	-	protein_coding	MMAB		ENSG00000139428	767.453	-1.59547	0.0892	17.8864	1.50512e-71	4.88408e-70
chr15	93425936	93571237	+	protein_coding	CHD2		ENSG00000173575	6336.91	0.767282	0.0429215	-17.8764	1.79998e-71	5.83309e-70
chr12	6666028	6677857	-	protein_coding	NOP2		ENSG00000111641	3706.81	0.756734	0.0423327	-17.8759	1.81759e-71	5.8823e-70
chr19	18668571	18680197	+	protein_coding	KXD1		ENSG00000105700	2145.48	0.906987	0.0507511	-17.8713	1.97384e-71	6.37946e-70
chr6	43477439	43497323	+	protein_coding	POLR1C		ENSG00000171453	2626.75	0.827931	0.0463619	-17.858	2.50416e-71	8.08265e-70
chr5	134181369	134195427	+	protein_coding	C5orf24		ENSG00000181904	2013.57	-1.00098	0.0561021	17.8422	3.32551e-71	1.07195e-69
chr19	3094407	3124002	+	protein_coding	GNA11		ENSG00000088256	3254.7	0.838372	0.0469951	-17.8395	3.48555e-71	1.12204e-69
chr1	24018268	24022915	+	protein_coding	RPL11		ENSG00000142676	35709.6	0.641067	0.0359532	-17.8306	4.09206e-71	1.31554e-69
chrMT	8365	8572	+	protein_coding	MT-ATP8		ENSG00000228253	1128.45	1.25772	0.0705695	-17.8224	4.73787e-71	1.52114e-69
chr12	109886460	109915349	-	protein_coding	KCTD10		ENSG00000110906	2799.73	0.859993	0.0482621	-17.8192	5.01412e-71	1.6077e-69
chr7	80371853	80551675	-	protein_coding	SEMA3C		ENSG00000075223	834.516	1.46632	0.082325	-17.8114	5.76983e-71	1.84757e-69
chr19	14072349	14117851	-	protein_coding	RFX1		ENSG00000132005	1239.88	1.08694	0.0610579	-17.8017	6.85293e-71	2.19149e-69
chr17	45726841	45762871	+	protein_coding	KPNB1		ENSG00000108424	32168.4	0.532806	0.0299309	-17.8012	6.92033e-71	2.20883e-69
chr19	4090318	4124126	-	protein_coding	MAP2K2		ENSG00000126934	4577.17	-0.885464	0.049742	17.8011	6.92537e-71	2.20883e-69
chr4	89442198	89629693	+	protein_coding	HERC3		ENSG00000138641	637.318	-1.58334	0.0889681	17.7967	7.49612e-71	2.38773e-69
chr20	25593570	25604811	-	protein_coding	NANP		ENSG00000170191	534.201	-1.75342	0.0985457	17.793	8.01162e-71	2.54858e-69
chr7	56131694	56148363	+	protein_coding	SUMF2		ENSG00000129103	3283.27	-0.855397	0.0480764	17.7925	8.08592e-71	2.56884e-69
chr16	46614465	46655538	-	protein_coding	SHCBP1		ENSG00000171241	2142.58	0.876486	0.0492742	-17.7879	8.7667e-71	2.78148e-69
chr17	38974368	38978847	-	protein_coding	KRT10		ENSG00000186395	1554.14	1.0841	0.060958	-17.7843	9.34785e-71	2.96199e-69
chr9	32455299	32526322	-	protein_coding	DDX58		ENSG00000107201	374.789	1.94629	0.109453	-17.7819	9.76026e-71	3.08862e-69
chr3	93766679	93782233	-	protein_coding	DHFRL1		ENSG00000178700	482.262	-1.73156	0.0973818	17.7812	9.89196e-71	3.12622e-69
chr7	27210209	27219880	-	protein_coding	HOXA10		ENSG00000253293	2584.82	0.963567	0.0542039	-17.7767	1.07071e-70	3.37944e-69
chr16	15068447	15233196	+	protein_coding	PDXDC1		ENSG00000179889	3138.78	-0.798026	0.0448964	17.7749	1.1069e-70	3.48911e-69
chr20	57226327	57254582	+	protein_coding	STX16		ENSG00000124222	2278.97	-1.05141	0.0591562	17.7734	1.13602e-70	3.57626e-69
chr20	61472466	61493115	-	protein_coding	TCFL5		ENSG00000101190	1003.84	-1.21447	0.068347	17.7691	1.22559e-70	3.85323e-69
chr2	54683421	54896812	+	protein_coding	SPTBN1		ENSG00000115306	7444.69	-0.722259	0.0406508	17.7674	1.26435e-70	3.96994e-69
chr16	2325881	2390747	-	protein_coding	ABCA3		ENSG00000167972	2325.89	-0.932817	0.0525046	17.7664	1.28741e-70	4.03709e-69
chr2	39963199	40006407	-	protein_coding	THUMPD2		ENSG00000138050	1473.53	1.06535	0.0599941	-17.7576	1.50577e-70	4.71574e-69
chr5	36192693	36242381	-	protein_coding	NADKD1		ENSG00000152620	1144.65	-1.17347	0.0661244	17.7465	1.8355e-70	5.74096e-69
chrX	30671475	30748725	+	protein_coding	GK		ENSG00000198814	570.976	-1.64238	0.0926098	17.7344	2.27603e-70	7.10966e-69
chr7	102952920	102985320	-	protein_coding	DNAJC2		ENSG00000105821	3013.05	0.892167	0.0503121	-17.7327	2.34693e-70	7.32169e-69
chr19	10596795	10614417	-	protein_coding	KEAP1		ENSG00000079999	3660.69	0.831404	0.0469043	-17.7255	2.66372e-70	8.29929e-69
chr5	72794232	72801460	+	protein_coding	BTF3		ENSG00000145741	21851.1	0.65039	0.0367129	-17.7156	3.18031e-70	9.89612e-69
chr6	16299342	16761722	-	protein_coding	ATXN1		ENSG00000124788	1687.3	1.14001	0.064373	-17.7094	3.54576e-70	1.10191e-68
chr10	75881523	75910821	-	protein_coding	AP3M1		ENSG00000185009	3743.87	0.789566	0.0446247	-17.6935	4.70863e-70	1.46142e-68
chr1	223967600	224033674	-	protein_coding	TP53BP2		ENSG00000143514	5188.51	0.836253	0.0472716	-17.6904	4.97401e-70	1.54182e-68
chr11	57520714	57587018	+	protein_coding	CTNND1		ENSG00000198561	6927.83	0.725262	0.0410102	-17.6849	5.48069e-70	1.69671e-68
chr20	60758084	60778624	+	protein_coding	GTPBP5		ENSG00000101181	2667.58	0.915386	0.0517632	-17.6841	5.55932e-70	1.71885e-68
chr1	62920398	63153969	-	protein_coding	DOCK7		ENSG00000116641	2819.47	-0.846785	0.0478973	17.6792	6.06669e-70	1.87333e-68
chr10	90973325	91174314	-	protein_coding	LIPA		ENSG00000107798	1794.4	-0.95798	0.054223	17.6674	7.47511e-70	2.3053e-68
chr17	79523912	79615495	-	protein_coding	NPLOC4		ENSG00000182446	8251.46	0.722158	0.0408944	-17.6591	8.6599e-70	2.66729e-68
chr19	1438357	1440583	+	protein_coding	RPS15		ENSG00000115268	32781.5	0.661758	0.0374813	-17.6557	9.20205e-70	2.83068e-68
chr9	35161998	35405335	+	protein_coding	UNC13B		ENSG00000198722	2708.73	-0.827338	0.0468633	17.6543	9.43409e-70	2.89838e-68
chr5	179159850	179223512	+	protein_coding	MAML1		ENSG00000161021	4798.46	0.720552	0.0408213	-17.6514	9.93307e-70	3.04782e-68
chr1	32479429	32526451	+	protein_coding	KHDRBS1		ENSG00000121774	11282.5	-0.64406	0.0365003	17.6453	1.10567e-69	3.38831e-68
chr15	75136070	75165706	-	protein_coding	SCAMP2		ENSG00000140497	3277.4	0.758135	0.0429765	-17.6407	1.19979e-69	3.67207e-68
chr9	84198597	84304220	-	protein_coding	TLE1		ENSG00000196781	3854.6	0.762515	0.0432272	-17.6397	1.22059e-69	3.73102e-68
chr20	46285091	46415360	-	protein_coding	SULF2		ENSG00000196562	1369.64	-1.04679	0.0593603	17.6345	1.33908e-69	4.08808e-68
chr1	228270360	228286912	+	protein_coding	ARF1		ENSG00000143761	29385.9	0.566439	0.032141	-17.6235	1.62537e-69	4.95584e-68
chr7	27221128	27224842	-	protein_coding	HOXA11		ENSG00000005073	1519.46	1.04747	0.059452	-17.6188	1.76608e-69	5.37813e-68
chr14	21944755	21967319	+	protein_coding	TOX4		ENSG00000092203	2757.08	0.906253	0.0514483	-17.6148	1.89534e-69	5.7645e-68
chr6	34725182	34741571	+	protein_coding	SNRPC		ENSG00000124562	5081.14	0.689708	0.0391802	-17.6035	2.31586e-69	7.03464e-68
chr17	74138533	74236454	-	protein_coding	RNF157		ENSG00000141576	1245.84	-1.11315	0.0632453	17.6005	2.44299e-69	7.41152e-68
chr9	108456824	108538893	+	protein_coding	TMEM38B		ENSG00000095209	1299.85	-1.15475	0.0656246	17.5963	2.62753e-69	7.96141e-68
chr13	40229763	40365802	+	protein_coding	COG6		ENSG00000133103	843.714	-1.3389	0.0761661	17.5786	3.59079e-69	1.08665e-67
chr12	53399941	53435993	+	protein_coding	EIF4B		ENSG00000063046	27632.6	0.526263	0.0299592	-17.566	4.48789e-69	1.35644e-67
chr2	198570086	198573113	+	protein_coding	MARS2		ENSG00000247626	913.411	-1.25438	0.0714166	17.5643	4.62506e-69	1.39616e-67
chr19	18111940	18124911	+	protein_coding	ARRDC2		ENSG00000105643	906.147	1.37745	0.0784566	-17.5568	5.27401e-69	1.59007e-67
chr17	40610861	40674629	+	protein_coding	ATP6V0A1		ENSG00000033627	4296.71	0.721104	0.0410868	-17.5507	5.87094e-69	1.76785e-67
chr6	111408780	111544223	+	protein_coding	SLC16A10		ENSG00000112394	578.902	-1.66927	0.0951277	17.5477	6.19187e-69	1.86217e-67
chr8	61099905	61193971	-	protein_coding	CA8		ENSG00000178538	1314.2	-1.19118	0.067933	17.5346	7.80273e-69	2.34372e-67
chr6	30539152	30564956	+	protein_coding	ABCF1		ENSG00000204574	9205.35	0.704947	0.0402103	-17.5315	8.23885e-69	2.47166e-67
chr17	76170159	76183314	-	protein_coding	TK1		ENSG00000167900	3140.16	-0.938127	0.0535252	17.5268	8.94384e-69	2.67983e-67
chr20	33590206	33680674	-	protein_coding	TRPC4AP		ENSG00000100991	2950.28	-0.80882	0.0461715	17.5177	1.049e-68	3.13923e-67
chr17	46125690	46138849	+	protein_coding	NFE2L1		ENSG00000082641	6537.96	0.72926	0.0416317	-17.5169	1.0644e-68	3.1814e-67
chr9	139901685	139923367	-	protein_coding	ABCA2		ENSG00000107331	1949.54	-0.967617	0.0552507	17.5132	1.13617e-68	3.39173e-67
chr17	77765930	77775482	-	protein_coding	CBX8		ENSG00000141570	1307.72	1.04064	0.0594999	-17.4897	1.71528e-68	5.1142e-67
chr14	36767769	36789882	-	protein_coding	MBIP		ENSG00000151332	1200.97	1.09329	0.0625471	-17.4795	2.05389e-68	6.11625e-67
chr11	94152894	94227074	-	protein_coding	MRE11A		ENSG00000020922	1461.15	-1.10143	0.0630263	17.4756	2.19633e-68	6.53241e-67
chr9	115142216	115234690	+	protein_coding	HSDL2		ENSG00000119471	2192.01	-0.960455	0.0549617	17.475	2.22141e-68	6.5989e-67
chr6	90074354	90121989	-	protein_coding	RRAGD		ENSG00000025039	900.137	-1.23194	0.0705415	17.4641	2.68893e-68	7.97792e-67
chr5	140026642	140042064	+	protein_coding	IK		ENSG00000113141	6411.39	0.684053	0.0391696	-17.4639	2.69945e-68	7.99936e-67
chr9	135906075	135933890	+	protein_coding	GTF3C5		ENSG00000148308	5016.04	0.687647	0.0393897	-17.4575	3.0161e-68	8.92677e-67
chr15	42066631	42120053	+	protein_coding	MAPKBP1		ENSG00000137802	1012.07	1.17478	0.0672997	-17.4559	3.10532e-68	9.17961e-67
chr3	13357736	13461809	-	protein_coding	NUP210		ENSG00000132182	9791.61	-0.70131	0.040207	17.4425	3.92696e-68	1.15943e-66
chr8	144766621	144796068	+	protein_coding	ZNF707		ENSG00000181135	993.326	1.17583	0.0674196	-17.4404	4.07059e-68	1.20038e-66
chr12	57345218	57353158	-	protein_coding	RDH16		ENSG00000139547	174.784	3.49344	0.20033	-17.4384	4.2173e-68	1.24213e-66
chr8	42032235	42065242	-	protein_coding	PLAT		ENSG00000104368	1295.94	-1.08419	0.0621796	17.4364	4.36755e-68	1.28482e-66
chr1	78409739	78444794	-	protein_coding	FUBP1		ENSG00000162613	9741.37	0.722768	0.0414559	-17.4346	4.50431e-68	1.32345e-66
chr6	159057505	159065771	-	protein_coding	DYNLT1		ENSG00000146425	1933.19	-0.922312	0.0529965	17.4033	7.79389e-68	2.28722e-66
chr12	56631590	56652175	-	protein_coding	ANKRD52		ENSG00000139645	7080.93	0.723196	0.0416153	-17.3781	1.20795e-67	3.54058e-66
chr12	53662082	53687427	+	protein_coding	ESPL1		ENSG00000135476	6964.07	0.687195	0.0395644	-17.369	1.41621e-67	4.14602e-66
chr22	22311396	22337213	-	protein_coding	TOP3B		ENSG00000100038	2866.74	0.786828	0.0453224	-17.3607	1.63764e-67	4.78846e-66
chr12	54384407	54424607	+	protein_coding	HOXC6		ENSG00000197757	1219.51	1.09433	0.063067	-17.3518	1.911e-67	5.58105e-66
chr17	40713484	40718295	+	protein_coding	COASY		ENSG00000068120	3260.07	-0.836608	0.0482244	17.3482	2.03394e-67	5.93294e-66
chr12	14939409	14956474	-	protein_coding	WBP11		ENSG00000084463	5814.13	0.663573	0.0382513	-17.3477	2.05245e-67	5.97974e-66
chr19	3958450	3971121	-	protein_coding	DAPK3		ENSG00000167657	3287.29	0.87489	0.0504355	-17.3467	2.08883e-67	6.07841e-66
chr5	150480272	150537443	-	protein_coding	ANXA6		ENSG00000197043	4736.37	-0.729312	0.0420704	17.3355	2.53812e-67	7.37699e-66
chr14	74178493	74181128	-	protein_coding	PNMA1		ENSG00000176903	2437.17	-0.885685	0.0511442	17.3174	3.47594e-67	1.00906e-65
chr12	46576845	46663800	-	protein_coding	SLC38A1		ENSG00000111371	7230.6	-0.66311	0.0382998	17.3137	3.70869e-67	1.07534e-65
chr7	75162620	75368280	-	protein_coding	HIP1		ENSG00000127946	2837.75	-0.840306	0.0485365	17.3129	3.76247e-67	1.08963e-65
chr18	48494409	48611415	+	protein_coding	SMAD4		ENSG00000141646	1880.64	0.89658	0.0518005	-17.3083	4.07043e-67	1.17741e-65
chr22	30279143	30426855	+	protein_coding	MTMR3		ENSG00000100330	3332.17	0.783681	0.0452787	-17.3079	4.10024e-67	1.18462e-65
chr16	85007786	85045141	-	protein_coding	ZDHHC7		ENSG00000153786	2899.82	0.797482	0.0461318	-17.287	5.89243e-67	1.70039e-65
chr5	139624623	139682706	-	protein_coding	PFDN1		ENSG00000113068	1908.89	0.985676	0.0570689	-17.2717	7.68491e-67	2.21501e-65
chr9	15464063	15511017	-	protein_coding	PSIP1		ENSG00000164985	4928.64	-0.753817	0.0436587	17.2661	8.46238e-67	2.4362e-65
chr19	46272974	46285810	-	protein_coding	DMPK		ENSG00000104936	1173.37	1.15551	0.0669404	-17.2617	9.13462e-67	2.62661e-65
chr19	7895118	7929862	+	protein_coding	EVI5L		ENSG00000142459	785.819	-1.37802	0.0798546	17.2567	9.9725e-67	2.86414e-65
chr3	185633693	185655924	-	protein_coding	TRA2B		ENSG00000136527	10334.4	0.70755	0.0410032	-17.256	1.00922e-66	2.89507e-65
chr3	52443509	52457657	+	protein_coding	PHF7		ENSG00000010318	342.744	-2.02147	0.117187	17.2499	1.12136e-66	3.21297e-65
chr1	249104647	249120832	-	protein_coding	SH3BP5L		ENSG00000175137	1515.18	1.04449	0.0605592	-17.2474	1.17023e-66	3.34903e-65
chr19	41172595	41196877	-	protein_coding	NUMBL		ENSG00000105245	1967.85	0.912729	0.0529532	-17.2365	1.41315e-66	4.03947e-65
chr15	45694528	45713617	+	protein_coding	SPATA5L1		ENSG00000171763	1067.35	1.15005	0.0667291	-17.2346	1.45996e-66	4.16837e-65
chr3	14219857	14242619	+	protein_coding	LSM3		ENSG00000170860	4125.05	0.742624	0.0430907	-17.234	1.47637e-66	4.21025e-65
chr3	129612713	129637418	+	antisense	AL449209.1		ENSG00000271270	237.835	-2.66796	0.154925	17.221	1.84671e-66	5.26019e-65
chr18	72163050	72188366	+	protein_coding	CNDP2		ENSG00000133313	1280.74	-1.10781	0.0643462	17.2163	2.00292e-66	5.69844e-65
chr22	42454357	42466846	-	protein_coding	NAGA		ENSG00000198951	1160.55	-1.20583	0.0700527	17.2132	2.11276e-66	6.00391e-65
chr8	124332089	124428590	-	protein_coding	ATAD2		ENSG00000156802	3018.04	-0.784852	0.0456133	17.2066	2.36777e-66	6.72068e-65
chr2	118591512	118599234	+	lincRNA	AC009404.2		ENSG00000236255	432.799	1.80582	0.105	-17.1983	2.73429e-66	7.75194e-65
chr7	44084238	44109055	+	protein_coding	DBNL		ENSG00000136279	2826.08	-0.902008	0.0525317	17.1707	4.39741e-66	1.24525e-64
chr9	80912058	80945009	+	protein_coding	PSAT1		ENSG00000135069	7680.47	-0.650157	0.0378805	17.1634	4.99397e-66	1.41253e-64
chr16	71919135	71962913	+	protein_coding	IST1		ENSG00000182149	3824.2	0.699481	0.0407553	-17.1629	5.03004e-66	1.41979e-64
chr1	1477052	1510249	-	protein_coding	SSU72		ENSG00000160075	5698.98	0.720649	0.0419887	-17.1629	5.03134e-66	1.41979e-64
chr9	107509968	107522403	+	protein_coding	NIPSNAP3A		ENSG00000136783	702.599	-1.53211	0.0892692	17.1628	5.04471e-66	1.4219e-64
chr22	32014476	32058418	-	protein_coding	PISD		ENSG00000241878	1980.63	0.884799	0.0515584	-17.1611	5.19207e-66	1.46174e-64
chr2	176973517	176984670	+	protein_coding	HOXD10		ENSG00000128710	3648.72	0.941273	0.0548508	-17.1606	5.23715e-66	1.47272e-64
chr10	74766974	74856732	-	protein_coding	P4HA1		ENSG00000122884	1566.55	-1.16924	0.0681471	17.1575	5.52183e-66	1.55097e-64
chr1	93297581	93307481	+	protein_coding	RPL5		ENSG00000122406	69075.2	0.58348	0.0340159	-17.1532	5.95134e-66	1.66968e-64
chr5	114949204	114968689	-	protein_coding	TMED7		ENSG00000134970	1070.58	-1.23523	0.0720351	17.1477	6.54383e-66	1.83379e-64
chr1	20209005	20239438	+	protein_coding	OTUD3		ENSG00000169914	2931.41	0.862951	0.0503361	-17.1438	6.99304e-66	1.9574e-64
chr19	19496638	19619740	+	protein_coding	GATAD2A		ENSG00000167491	7269.16	0.653026	0.0381116	-17.1346	8.19288e-66	2.2906e-64
chr12	57489190	57525922	-	protein_coding	STAT6		ENSG00000166888	766.422	-1.35282	0.0789678	17.1312	8.68052e-66	2.42415e-64
chr1	36621179	36646450	+	protein_coding	MAP7D1		ENSG00000116871	5922.15	0.69668	0.0406684	-17.1307	8.75273e-66	2.4415e-64
chr1	43148097	43168020	+	protein_coding	YBX1		ENSG00000065978	51883	0.534788	0.0312194	-17.13	8.86526e-66	2.47004e-64
chr9	133320315	133376661	+	protein_coding	ASS1		ENSG00000130707	1391.41	-1.09072	0.0637067	17.121	1.03538e-65	2.88148e-64
chr1	16944750	16971178	-	processed_transcript	CROCCP2		ENSG00000215908	2621.84	0.877593	0.051331	-17.0967	1.56938e-65	4.36258e-64
chr6	83870868	83903655	-	protein_coding	PGM3		ENSG00000013375	1281.26	-1.07021	0.0626159	17.0917	1.71085e-65	4.75041e-64
chr22	33668846	34318829	-	protein_coding	LARGE		ENSG00000133424	613.98	-1.5218	0.0890739	17.0847	1.92904e-65	5.3501e-64
chr5	40825363	40835437	-	protein_coding	RPL37		ENSG00000145592	19872.9	0.597137	0.0349642	-17.0785	2.14429e-65	5.94031e-64
chr17	18743397	18834581	+	protein_coding	PRPSAP2		ENSG00000141127	1695.32	-1.04446	0.0611993	17.0665	2.637e-65	7.29691e-64
chrX	119759647	119764005	-	protein_coding	C1GALT1C1		ENSG00000171155	715.504	-1.36691	0.0801585	17.0525	3.34676e-65	9.25035e-64
chr6	12008994	12165232	+	protein_coding	HIVEP1		ENSG00000095951	1309.4	1.06117	0.0622303	-17.0523	3.36026e-65	9.27706e-64
chr7	32956426	32982788	-	pseudogene	RP9P		ENSG00000205763	427.558	1.9237	0.112831	-17.0494	3.5335e-65	9.74427e-64
chr4	2845583	2931803	+	protein_coding	ADD1		ENSG00000087274	6394.82	0.653254	0.0383478	-17.035	4.51755e-65	1.24438e-63
chr1	151264272	151300191	-	protein_coding	PI4KB		ENSG00000143393	5319.16	0.650666	0.0381982	-17.0339	4.60072e-65	1.26585e-63
chr4	25749054	25865382	-	protein_coding	SEL1L3		ENSG00000091490	469.775	-1.72809	0.101549	17.0174	6.10031e-65	1.67655e-63
chr19	1576638	1592882	-	protein_coding	MBD3		ENSG00000071655	5060.57	0.756857	0.0444791	-17.016	6.24927e-65	1.71554e-63
chr16	2802329	2822539	+	protein_coding	SRRM2		ENSG00000167978	39140.9	0.632663	0.0371941	-17.0098	6.95112e-65	1.90605e-63
chr11	63580859	63595190	+	protein_coding	C11orf84		ENSG00000168005	3142.8	0.858091	0.0504881	-16.9959	8.80491e-65	2.41165e-63
chr16	84733583	84813528	+	protein_coding	USP10		ENSG00000103194	7528.53	0.667321	0.0392776	-16.9898	9.76574e-65	2.6718e-63
chr16	67596309	67673086	+	protein_coding	CTCF		ENSG00000102974	4940.82	0.741634	0.0436547	-16.9887	9.96284e-65	2.72265e-63
chr3	197676857	197683481	+	protein_coding	RPL35A		ENSG00000182899	18064.7	0.709493	0.0417904	-16.9774	1.20698e-64	3.29473e-63
chr5	145492600	145562223	-	protein_coding	LARS		ENSG00000133706	7815.06	-0.631394	0.0371981	16.9738	1.28276e-64	3.49766e-63
chr1	115247089	115259515	-	protein_coding	NRAS		ENSG00000213281	5502.9	0.715943	0.0421953	-16.9674	1.43174e-64	3.89947e-63
chr16	1560427	1662111	-	protein_coding	IFT140		ENSG00000187535	1371.3	-1.06819	0.0629846	16.9595	1.63765e-64	4.4553e-63
chrX	1710485	1721407	+	protein_coding	AKAP17A		ENSG00000197976	3402.5	0.807105	0.0476119	-16.9518	1.86792e-64	5.07604e-63
chr19	50270224	50310370	+	protein_coding	AP2A1		ENSG00000196961	2962.5	-0.828411	0.0488724	16.9505	1.9083e-64	5.17997e-63
chr3	88188253	88193815	+	protein_coding	ZNF654		ENSG00000175105	648.534	1.4076	0.083044	-16.95	1.92451e-64	5.21814e-63
chr14	105886158	105937066	+	protein_coding	MTA1		ENSG00000182979	4348.56	-0.835749	0.0493149	16.9472	2.01906e-64	5.46839e-63
chr18	48405418	48474691	+	protein_coding	ME2		ENSG00000082212	1615.39	-0.98083	0.0578893	16.9432	2.16067e-64	5.84539e-63
chr19	48885826	48894810	-	protein_coding	KDELR1		ENSG00000105438	7225.8	0.617813	0.0364927	-16.9298	2.71432e-64	7.33503e-63
chr2	27650656	27665126	+	protein_coding	NRBP1		ENSG00000115216	2553.15	0.782106	0.0461977	-16.9295	2.7248e-64	7.35515e-63
chr2	114195267	114253766	+	protein_coding	CBWD2		ENSG00000136682	1481.7	1.01593	0.060042	-16.9202	3.19101e-64	8.604e-63
chr1	16174358	16266955	+	protein_coding	SPEN		ENSG00000065526	26060.3	0.666303	0.0393848	-16.9178	3.32831e-64	8.96424e-63
chr7	5023348	5112854	+	protein_coding	RBAK		ENSG00000146587	2361.94	0.95186	0.0562781	-16.9135	3.57821e-64	9.62662e-63
chr7	92234234	92465908	-	protein_coding	CDK6		ENSG00000105810	2201.79	-0.890462	0.0526531	16.9119	3.67885e-64	9.88639e-63
chr3	100053544	100074449	+	protein_coding	NIT2		ENSG00000114021	869.284	-1.28576	0.0760676	16.9028	4.28864e-64	1.15124e-62
chr5	148737569	148749216	+	protein_coding	PCYOX1L		ENSG00000145882	643.383	-1.42758	0.0844956	16.8953	4.87104e-64	1.30613e-62
chr8	41386724	41402565	+	protein_coding	GINS4		ENSG00000147536	1085.68	-1.12664	0.066687	16.8944	4.94999e-64	1.32583e-62
chr19	15270443	15311792	-	protein_coding	NOTCH3		ENSG00000074181	3761.57	-0.711552	0.0421498	16.8815	6.15444e-64	1.64662e-62
chrX	19362010	19379823	+	protein_coding	PDHA1		ENSG00000131828	4968.64	-0.68407	0.0405229	16.8811	6.19938e-64	1.65681e-62
chr17	79506910	79520987	-	protein_coding	C17orf70		ENSG00000185504	1677.57	-1.12339	0.0665568	16.8787	6.45903e-64	1.72431e-62
chr16	24930705	25026987	-	protein_coding	ARHGAP17		ENSG00000140750	2293.1	0.825232	0.0488961	-16.8772	6.61577e-64	1.76421e-62
chr15	89164526	89175513	+	protein_coding	AEN		ENSG00000181026	5585.65	0.88788	0.0526155	-16.8749	6.88711e-64	1.83454e-62
chr1	228581373	228594541	-	protein_coding	TRIM11		ENSG00000154370	3287.58	0.772079	0.0457579	-16.8731	7.09592e-64	1.88809e-62
chr12	22601516	22697480	-	protein_coding	C2CD5		ENSG00000111731	1683.25	-0.935554	0.05545	16.872	7.22764e-64	1.92103e-62
chrX	62854846	63005426	-	protein_coding	ARHGEF9		ENSG00000131089	632.707	-1.56193	0.0925939	16.8686	7.656e-64	2.03266e-62
chr7	44646170	44748665	+	protein_coding	OGDH		ENSG00000105953	2843.37	-0.758879	0.0449904	16.8676	7.79498e-64	2.06729e-62
chr3	131100514	131107674	+	protein_coding	NUDT16		ENSG00000198585	1872.48	-0.935707	0.0554912	16.8623	8.52596e-64	2.25868e-62
chr19	47177531	47220384	-	protein_coding	PRKD2		ENSG00000105287	1619.29	0.930305	0.055239	-16.8414	1.21239e-63	3.20832e-62
chr17	78109012	78120982	-	protein_coding	EIF4A3		ENSG00000141543	11768.6	0.579779	0.0344309	-16.8389	1.26535e-63	3.34482e-62
chr4	10075962	10118573	-	protein_coding	WDR1		ENSG00000071127	6872.41	0.688389	0.0408818	-16.8385	1.27397e-63	3.36396e-62
chr19	37803738	37860267	+	protein_coding	HKR1		ENSG00000181666	761.003	1.29671	0.077059	-16.8275	1.53463e-63	4.04782e-62
chr9	140083098	140084822	+	protein_coding	SSNA1		ENSG00000176101	3650.77	0.972332	0.0577972	-16.8232	1.65058e-63	4.34891e-62
chr11	93463113	93517557	-	protein_coding	TAF1D		ENSG00000166012	4675.07	0.733845	0.0436277	-16.8206	1.72272e-63	4.53407e-62
chr1	43212005	43232755	-	protein_coding	LEPRE1		ENSG00000117385	1741.83	-0.909785	0.0541172	16.8114	2.01477e-63	5.29698e-62
chr9	137533619	137736686	+	protein_coding	COL5A1		ENSG00000130635	722.831	-1.34458	0.079989	16.8096	2.07619e-63	5.45252e-62
chr17	41196311	41322290	-	protein_coding	BRCA1		ENSG00000012048	4142.38	-0.692563	0.0412009	16.8094	2.08258e-63	5.46339e-62
chr7	129658125	129691291	-	protein_coding	ZC3HC1		ENSG00000091732	1756.93	0.948961	0.0564649	-16.8062	2.19798e-63	5.75991e-62
chr19	44416780	44439430	-	protein_coding	ZNF45		ENSG00000124459	846.79	1.26809	0.0754558	-16.8057	2.21679e-63	5.80292e-62
chr7	100277129	100287071	-	protein_coding	GIGYF1		ENSG00000146830	4164.59	0.723813	0.0431237	-16.7846	3.16537e-63	8.27709e-62
chrX	70752932	70795747	+	protein_coding	OGT		ENSG00000147162	7919.16	-0.791242	0.0471592	16.7781	3.52938e-63	9.21898e-62
chr19	45594653	45651335	+	protein_coding	PPP1R37		ENSG00000104866	1596.69	1.07569	0.0641148	-16.7776	3.56147e-63	9.29278e-62
chr11	65479466	65487075	+	protein_coding	KAT5		ENSG00000172977	1218.31	1.14746	0.06845	-16.7635	4.5159e-63	1.17705e-61
chr6	30457243	30461982	+	protein_coding	HLA-E		ENSG00000204592	3147.73	0.792035	0.0473006	-16.7447	6.19011e-63	1.61169e-61
chr9	35056060	35073246	-	protein_coding	VCP		ENSG00000165280	11244.2	-0.586838	0.0350633	16.7365	7.10163e-63	1.84703e-61
chr17	39968931	39979465	+	protein_coding	FKBP10		ENSG00000141756	7758.31	-0.647352	0.0386826	16.735	7.28958e-63	1.89388e-61
chr1	3805688	3816857	-	protein_coding	C1orf174		ENSG00000198912	1479.5	1.00866	0.0602845	-16.7317	7.69857e-63	1.998e-61
chr17	43971747	44105700	+	protein_coding	MAPT		ENSG00000186868	987.208	-1.14358	0.0683625	16.7282	8.17212e-63	2.11863e-61
chr1	156561553	156564091	+	protein_coding	APOA1BP		ENSG00000163382	3320.88	-0.761193	0.0455042	16.728	8.1969e-63	2.12279e-61
chr8	74202505	74208024	-	protein_coding	RPL7		ENSG00000147604	53415.8	0.54723	0.0327214	-16.7239	8.77313e-63	2.26959e-61
chr1	39456894	39471731	+	protein_coding	AKIRIN1		ENSG00000174574	5054.31	0.70024	0.0418822	-16.7193	9.48893e-63	2.45215e-61
chr6	7727029	7881655	+	protein_coding	BMP6		ENSG00000153162	248.417	-2.35875	0.141152	16.7107	1.09453e-62	2.82549e-61
chr14	99947505	100001381	+	protein_coding	CCNK		ENSG00000090061	2826.98	0.772697	0.0462398	-16.7106	1.09657e-62	2.82774e-61
chr1	153920144	153931101	-	protein_coding	CRTC2		ENSG00000160741	2016.79	0.888696	0.0532037	-16.7036	1.23307e-62	3.17636e-61
chr10	101948054	101989376	-	protein_coding	CHUK		ENSG00000213341	1992.44	-0.940932	0.05636	16.695	1.42435e-62	3.66521e-61
chr12	112842993	112856642	-	protein_coding	RPL6		ENSG00000089009	54516.1	0.563755	0.0337902	-16.684	1.71408e-62	4.40607e-61
chr13	101256180	101327347	-	protein_coding	TMTC4		ENSG00000125247	760.066	-1.29131	0.0773992	16.6838	1.72032e-62	4.41742e-61
chr2	55514977	55647057	-	protein_coding	CCDC88A		ENSG00000115355	3350.4	-0.803013	0.0481438	16.6795	1.84829e-62	4.74102e-61
chr1	225589203	225616627	-	protein_coding	LBR		ENSG00000143815	7748.24	-0.743214	0.0445895	16.6679	2.2426e-62	5.74636e-61
chr3	45864807	45957534	-	protein_coding	LZTFL1		ENSG00000163818	1669.61	0.9343	0.0560555	-16.6674	2.26243e-62	5.79106e-61
chr14	35030299	35099389	-	protein_coding	SNX6		ENSG00000129515	2602.11	-0.825639	0.0495441	16.6647	2.36522e-62	6.04777e-61
chr12	6953956	6961230	-	protein_coding	CDCA3		ENSG00000111665	1794.46	0.934454	0.0560741	-16.6646	2.37019e-62	6.05411e-61
chr17	73314156	73401790	-	protein_coding	GRB2		ENSG00000177885	5169.85	0.746304	0.0448062	-16.6562	2.72613e-62	6.95594e-61
chr19	42751723	42759309	-	protein_coding	ERF		ENSG00000105722	2324.92	0.897036	0.0538982	-16.6432	3.39274e-62	8.64775e-61
chr7	23349827	23510086	-	protein_coding	IGF2BP3		ENSG00000136231	1487.92	-1.0522	0.0632398	16.6383	3.68179e-62	9.37464e-61
chr19	1275025	1279248	+	protein_coding	C19orf24		ENSG00000228300	1714.54	1.13377	0.0681742	-16.6305	4.18854e-62	1.06537e-60
chr1	179262924	179327815	+	protein_coding	SOAT1		ENSG00000057252	2049.17	-0.875968	0.0526794	16.6283	4.34997e-62	1.10528e-60
chr2	74648804	74652882	+	protein_coding	WDR54		ENSG00000005448	1408.14	-1.00809	0.0606273	16.6276	4.40003e-62	1.11683e-60
chr19	14800612	14844558	+	protein_coding	ZNF333		ENSG00000160961	588.823	1.48004	0.0890204	-16.6259	4.5263e-62	1.14767e-60
chr15	52484518	52587995	-	protein_coding	MYO5C		ENSG00000128833	810.917	-1.34456	0.0808951	16.6211	4.90243e-62	1.24174e-60
chr13	114110133	114145267	-	protein_coding	DCUN1D2		ENSG00000150401	1039.5	1.11812	0.067299	-16.6142	5.49605e-62	1.39065e-60
chr7	44421968	44530479	-	protein_coding	NUDCD3		ENSG00000015676	4302.16	0.684742	0.0412182	-16.6126	5.64737e-62	1.42745e-60
chr8	48173166	48648868	+	protein_coding	KIAA0146		ENSG00000164808	1192.36	-1.04454	0.0629088	16.604	6.51948e-62	1.64617e-60
chr22	39257454	39268319	-	protein_coding	CBX6		ENSG00000183741	9951.51	0.676053	0.0407256	-16.6002	6.94292e-62	1.75126e-60
chr2	232646380	232673963	+	protein_coding	COPS7B		ENSG00000144524	2764.36	0.791329	0.0476714	-16.5997	7.00617e-62	1.76538e-60
chr1	40505904	40538321	+	protein_coding	CAP1		ENSG00000131236	7214.89	0.621986	0.0375024	-16.5852	8.91599e-62	2.24427e-60
chr9	135251007	135282209	-	protein_coding	TTF1		ENSG00000125482	2048.76	0.928746	0.0559988	-16.5851	8.92905e-62	2.24523e-60
chr19	16296190	16302857	+	protein_coding	FAM32A		ENSG00000105058	2700.84	0.852555	0.0514237	-16.579	9.88297e-62	2.48252e-60
chr3	52027615	52029958	-	protein_coding	RPL29		ENSG00000162244	40400.6	0.677606	0.040872	-16.5788	9.92669e-62	2.49092e-60
chr3	101498045	101547073	+	protein_coding	NXPE3		ENSG00000144815	1322.64	-1.04472	0.0630247	16.5763	1.03319e-61	2.58992e-60
chr19	49118584	49122793	-	protein_coding	RPL18		ENSG00000063177	36026.1	0.65617	0.0396063	-16.5673	1.20124e-61	3.00806e-60
chr5	125877532	125931110	-	protein_coding	ALDH7A1		ENSG00000164904	3346.85	-0.724724	0.0437463	16.5665	1.2164e-61	3.04288e-60
chr9	70432003	70497240	-	protein_coding	CBWD5		ENSG00000147996	707.076	1.33471	0.0806114	-16.5573	1.41811e-61	3.5438e-60
chr3	10068097	10143614	+	protein_coding	FANCD2		ENSG00000144554	4014.71	-0.675344	0.0407951	16.5545	1.48528e-61	3.70785e-60
chr19	5158505	5340814	-	protein_coding	PTPRS		ENSG00000105426	4428.4	-0.829747	0.0501241	16.5539	1.50164e-61	3.74484e-60
chr18	59710799	59854351	-	protein_coding	PIGN		ENSG00000197563	679.725	-1.35165	0.0816669	16.5507	1.58124e-61	3.93929e-60
chr9	139956580	139965040	-	protein_coding	SAPCD2		ENSG00000186193	3268.41	0.964334	0.058287	-16.5446	1.75161e-61	4.35925e-60
chr22	18074901	18111584	-	protein_coding	ATP6V1E1		ENSG00000131100	4203.23	0.73445	0.0443999	-16.5417	1.83809e-61	4.56976e-60
chr19	15490860	15529952	-	protein_coding	AKAP8L		ENSG00000011243	2026.34	0.892522	0.053967	-16.5383	1.94501e-61	4.83063e-60
chr5	174151535	174157896	+	protein_coding	MSX2		ENSG00000120149	1036.1	1.15242	0.0696841	-16.5378	1.96007e-61	4.86305e-60
chr1	154947128	154951725	+	protein_coding	CKS1B		ENSG00000173207	5138.01	0.75545	0.045703	-16.5296	2.24786e-61	5.57138e-60
chr2	176986338	177001826	-	antisense	HOXD-AS2		ENSG00000237380	684.634	1.36886	0.0828258	-16.527	2.34669e-61	5.81038e-60
chr5	79703831	79775169	+	protein_coding	ZFYVE16		ENSG00000039319	1270.52	-1.11062	0.0672417	16.5168	2.77598e-61	6.86631e-60
chr3	50367218	50378411	-	protein_coding	RASSF1		ENSG00000068028	1539.98	0.963267	0.0583362	-16.5123	2.9908e-61	7.39011e-60
chr19	48835612	48867494	-	protein_coding	TMEM143		ENSG00000161558	362.074	-1.86373	0.112873	16.5117	3.0225e-61	7.46017e-60
chr6	131160486	131384462	-	protein_coding	EPB41L2		ENSG00000079819	4895.56	-0.700418	0.0424196	16.5116	3.02531e-61	7.46017e-60
chr11	65590492	65629497	-	protein_coding	CFL1		ENSG00000172757	15435.6	0.750708	0.045467	-16.511	3.05549e-61	7.52693e-60
chr19	37902056	37960177	-	protein_coding	ZNF569		ENSG00000196437	595.985	1.41195	0.0855201	-16.5102	3.09838e-61	7.62484e-60
chr19	18545197	18549111	-	protein_coding	ISYNA1		ENSG00000105655	3835.63	-0.746051	0.0451934	16.5079	3.21695e-61	7.90861e-60
chr17	33307512	33332083	+	protein_coding	LIG3		ENSG00000005156	1576.2	-0.949581	0.0575378	16.5036	3.45606e-61	8.48783e-60
chr3	133502876	133544616	+	protein_coding	SRPRB		ENSG00000144867	3711.56	0.750422	0.0454907	-16.4962	3.90869e-61	9.58973e-60
chr3	113005776	113160457	-	protein_coding	WDR52		ENSG00000206530	582.864	-1.51819	0.0921003	16.4841	4.77157e-61	1.16949e-59
chr5	133737777	133747589	-	protein_coding	CDKN2AIPNL		ENSG00000237190	1263.85	-1.02976	0.0625438	16.4646	6.59465e-61	1.61469e-59
chr13	66876966	67804468	-	protein_coding	PCDH9		ENSG00000184226	1324.16	-1.06871	0.064913	16.4637	6.68349e-61	1.63479e-59
chr1	231114726	231136341	+	protein_coding	ARV1		ENSG00000173409	1131.95	-1.0918	0.0663175	16.4632	6.74244e-61	1.64755e-59
chr11	22214721	22304903	+	protein_coding	ANO5		ENSG00000171714	645.223	-1.41006	0.0856502	16.463	6.76432e-61	1.65123e-59
chr2	97258906	97308524	-	protein_coding	KANSL3		ENSG00000114982	4516.46	0.810123	0.0492104	-16.4624	6.82887e-61	1.66531e-59
chr18	32870245	32890730	+	pseudogene	ZNF271		ENSG00000257267	1888.45	-0.860326	0.0522698	16.4593	7.18919e-61	1.75142e-59
chr1	205577070	205601090	-	protein_coding	ELK4		ENSG00000158711	2228.8	0.982129	0.0596793	-16.4568	7.49719e-61	1.82462e-59
chrX	18910417	19002716	-	protein_coding	PHKA2		ENSG00000044446	1154.18	-1.08623	0.0660161	16.454	7.85498e-61	1.90978e-59
chr16	30669751	30682135	+	protein_coding	FBRS		ENSG00000156860	6131.23	0.76295	0.0463761	-16.4514	8.1997e-61	1.99159e-59
chr1	53692563	53704282	-	protein_coding	MAGOH		ENSG00000162385	2895.42	0.732219	0.0445115	-16.4501	8.36887e-61	2.03065e-59
chr17	41132581	41145707	+	protein_coding	RUNDC1		ENSG00000198863	1736.26	0.917424	0.0557847	-16.4458	8.98668e-61	2.17837e-59
chr1	228288426	228293112	-	protein_coding	C1orf35		ENSG00000143793	4898.77	0.675607	0.0410862	-16.4436	9.31549e-61	2.25582e-59
chr3	51433297	51534010	-	protein_coding	VPRBP		ENSG00000145041	4264.47	0.731877	0.044514	-16.4415	9.64727e-61	2.33383e-59
chrX	77385244	77395203	-	protein_coding	TAF9B		ENSG00000187325	1635.19	-0.988792	0.0601829	16.4298	1.17043e-60	2.82863e-59
chr17	79476996	79490873	-	protein_coding	ACTG1		ENSG00000184009	103154	0.490412	0.0298562	-16.4258	1.25081e-60	3.0199e-59
chr19	36103645	36116251	+	protein_coding	HAUS5		ENSG00000249115	1850.15	-0.877318	0.0534159	16.4243	1.28222e-60	3.09263e-59
chr9	79792268	80036457	+	protein_coding	VPS13A		ENSG00000197969	3353.59	-0.838531	0.0511147	16.4049	1.76407e-60	4.25061e-59
chr7	5632438	5646286	+	protein_coding	FSCN1		ENSG00000075618	3846.35	-0.747119	0.045593	16.3867	2.37984e-60	5.72863e-59
chr12	72187634	72193407	-	processed_transcript	RP11-2H8.2		ENSG00000257410	183.993	2.74026	0.167324	-16.377	2.79391e-60	6.71869e-59
chr19	58331098	58370018	+	protein_coding	ZNF587B		ENSG00000269343	282.537	-2.10762	0.128705	16.3757	2.85433e-60	6.85717e-59
chr12	132195625	132284282	+	protein_coding	SFSWAP		ENSG00000061936	3481.02	0.694835	0.0424414	-16.3716	3.04879e-60	7.3171e-59
chr16	85805363	85833214	-	protein_coding	EMC8		ENSG00000131148	2054.68	0.839024	0.051251	-16.3709	3.08731e-60	7.40222e-59
chr19	50887460	50921273	+	protein_coding	POLD1		ENSG00000062822	3857.56	-0.707582	0.0432437	16.3627	3.53385e-60	8.46448e-59
chr6	42952236	42980080	+	protein_coding	PPP2R5D		ENSG00000112640	4586.63	0.690759	0.0422287	-16.3576	3.8406e-60	9.19013e-59
chr11	14926542	15103888	+	protein_coding	CALCB		ENSG00000175868	577.923	-1.40631	0.085981	16.3561	3.93796e-60	9.41382e-59
chr19	8386041	8388224	+	protein_coding	RPS28		ENSG00000233927	11123	0.633105	0.0387431	-16.3411	5.0315e-60	1.20161e-58
chr1	229577044	229644103	-	protein_coding	NUP133		ENSG00000069248	6685.4	-0.637479	0.039019	16.3377	5.32508e-60	1.27047e-58
chr3	194361516	194393206	-	protein_coding	LSG1		ENSG00000041802	2260.01	0.900365	0.0551208	-16.3344	5.61816e-60	1.33908e-58
chr9	100745642	100778225	+	protein_coding	ANP32B		ENSG00000136938	11915.7	0.684368	0.0418982	-16.3341	5.64996e-60	1.34533e-58
chr5	65435798	65479443	+	protein_coding	SREK1		ENSG00000153914	5839.21	0.72108	0.0441562	-16.3302	6.02014e-60	1.43207e-58
chr10	98752206	98755716	+	antisense	RP11-175O19.4		ENSG00000231025	1055.28	1.08149	0.0662299	-16.3293	6.10442e-60	1.4507e-58
chr10	72238576	72328205	+	protein_coding	PALD1		ENSG00000107719	1607.24	-0.94923	0.058157	16.3219	6.8992e-60	1.63797e-58
chr1	242011268	242058450	+	protein_coding	EXO1		ENSG00000174371	5855.74	0.640066	0.0392606	-16.303	9.39609e-60	2.22858e-58
chrX	10413349	10851773	-	protein_coding	MID1		ENSG00000101871	3827.35	-0.751965	0.0461359	16.2989	1.00459e-59	2.38039e-58
chr2	206986148	207024327	-	protein_coding	NDUFS1		ENSG00000023228	4019.58	-0.673283	0.0413262	16.2919	1.12656e-59	2.66677e-58
chrX	48886241	48901012	-	protein_coding	TFE3		ENSG00000068323	1902.81	0.869799	0.0534123	-16.2846	1.2687e-59	3.00032e-58
chr17	41150289	41154976	+	protein_coding	RPL27		ENSG00000131469	37197.4	0.581501	0.0357143	-16.282	1.3239e-59	3.12781e-58
chr1	19630458	19638640	-	protein_coding	AKR7A2		ENSG00000053371	2079.99	-0.848119	0.052095	16.2802	1.36387e-59	3.21911e-58
chr7	31092075	31151089	+	protein_coding	ADCYAP1R1		ENSG00000078549	460.435	-1.68964	0.103802	16.2775	1.42491e-59	3.3599e-58
chr19	16940210	16991164	+	protein_coding	SIN3B		ENSG00000127511	3636.51	0.727377	0.0446908	-16.2758	1.46682e-59	3.45537e-58
chr2	47558198	47571656	+	lincRNA	BCYRN1		ENSG00000236824	12570	1.68699	0.103673	-16.2722	1.55499e-59	3.6595e-58
chr22	41829495	41843027	-	protein_coding	TOB2		ENSG00000183864	2624.71	0.767437	0.0471642	-16.2716	1.56979e-59	3.69075e-58
chr17	38296570	38328436	+	protein_coding	CASC3		ENSG00000108349	6229.61	0.5862	0.0360368	-16.2667	1.70079e-59	3.99489e-58
chr12	133287404	133299228	+	protein_coding	PGAM5		ENSG00000247077	4582.37	0.738891	0.0454319	-16.2637	1.78619e-59	4.19141e-58
chr1	100503652	100548933	+	protein_coding	HIAT1		ENSG00000156875	2437.34	0.767491	0.0472317	-16.2495	2.25209e-59	5.27957e-58
chr5	127593600	127994878	-	protein_coding	FBN2		ENSG00000138829	4827.94	-0.779976	0.0480122	16.2454	2.40792e-59	5.63942e-58
chr2	101618176	101640494	+	protein_coding	RPL31		ENSG00000071082	26303.6	0.538817	0.0331697	-16.2442	2.45346e-59	5.74054e-58
chr20	60883010	60942368	-	protein_coding	LAMA5		ENSG00000130702	2601.6	-0.803956	0.0495115	16.2378	2.72715e-59	6.37473e-58
chr5	115177177	115249778	+	protein_coding	AP3S1		ENSG00000177879	1313.34	-0.989691	0.0609724	16.2318	3.00506e-59	7.0176e-58
chr7	5229818	5273457	+	protein_coding	WIPI2		ENSG00000157954	4506.54	0.750749	0.0462573	-16.2298	3.10313e-59	7.23964e-58
chr16	725665	728268	+	protein_coding	RHBDL1		ENSG00000103269	285.313	2.00264	0.123421	-16.226	3.30096e-59	7.69378e-58
chrX	132434130	132549518	-	protein_coding	GPC4		ENSG00000076716	1335.28	-1.04514	0.0644175	16.2245	3.38496e-59	7.87465e-58
chr7	99006263	99017239	+	protein_coding	BUD31		ENSG00000106245	1036.1	1.09343	0.0673936	-16.2245	3.38506e-59	7.87465e-58
chr4	68481478	68566897	-	protein_coding	UBA6		ENSG00000033178	2228	-0.841997	0.0519344	16.2127	4.10259e-59	9.53469e-58
chr1	92864530	92867613	+	lincRNA	RP5-1014C4.3		ENSG00000261311	240.956	2.21952	0.136912	-16.2113	4.1984e-59	9.74801e-58
chr16	838045	850737	+	protein_coding	CHTF18		ENSG00000127586	2408.32	-0.785739	0.0484743	16.2094	4.32887e-59	1.00413e-57
chr20	37554954	37581703	+	protein_coding	FAM83D		ENSG00000101447	2218.61	0.965105	0.0595716	-16.2008	4.98001e-59	1.15407e-57
chr10	72058728	72142382	-	protein_coding	LRRC20		ENSG00000172731	953.362	-1.12987	0.0697542	16.1979	5.21776e-59	1.20801e-57
chr19	46850250	46896238	+	protein_coding	PPP5C		ENSG00000011485	6194.26	0.594096	0.0366953	-16.19	5.93657e-59	1.37312e-57
chr5	172571444	172591390	+	protein_coding	BNIP1		ENSG00000113734	879.016	1.18235	0.0730396	-16.1877	6.15427e-59	1.42211e-57
chr1	230972864	231005335	-	protein_coding	C1orf198		ENSG00000119280	3107.85	0.821422	0.0507518	-16.1851	6.42584e-59	1.48345e-57
chr3	122140795	122233792	-	protein_coding	KPNA1		ENSG00000114030	4556.61	0.638147	0.0394422	-16.1793	7.06034e-59	1.62838e-57
chr19	50145381	50161899	+	protein_coding	SCAF1		ENSG00000126461	5725.91	0.706099	0.0436686	-16.1695	8.27529e-59	1.90678e-57
chr9	131395939	131419066	-	protein_coding	WDR34		ENSG00000119333	4629.57	-0.69488	0.0429756	16.1692	8.32021e-59	1.91531e-57
chr11	47487495	47587121	-	protein_coding	CELF1		ENSG00000149187	7874.14	0.558941	0.0345708	-16.168	8.47685e-59	1.94951e-57
chr3	9439298	9520924	+	protein_coding	SETD5		ENSG00000168137	10197.3	0.599507	0.0371059	-16.1566	1.0198e-58	2.34313e-57
chr12	58156116	58161034	-	protein_coding	CYP27B1		ENSG00000111012	280.477	2.01566	0.124847	-16.145	1.23052e-58	2.8246e-57
chr15	74922898	74988633	-	protein_coding	EDC3		ENSG00000179151	4020.83	0.713125	0.04418	-16.1414	1.30648e-58	2.99614e-57
chr1	33402045	33430286	-	protein_coding	RNF19B		ENSG00000116514	1892.1	0.971964	0.0602257	-16.1387	1.36416e-58	3.12544e-57
chr10	104474294	104498952	+	protein_coding	SFXN2		ENSG00000156398	766.368	-1.20948	0.0749523	16.1367	1.40964e-58	3.2266e-57
chr3	15468861	15484120	+	protein_coding	EAF1		ENSG00000144597	1749.69	0.910621	0.0564874	-16.1208	1.82263e-58	4.16797e-57
chr6	26597179	26600278	+	protein_coding	ABT1		ENSG00000146109	4288.59	0.710166	0.0440536	-16.1205	1.8314e-58	4.18409e-57
chr6	37787274	38122400	+	protein_coding	ZFAND3		ENSG00000156639	2171.61	0.804101	0.0498939	-16.1162	1.96262e-58	4.47965e-57
chr12	13043715	13070871	+	protein_coding	GPRC5A		ENSG00000013588	502.081	1.58645	0.0984411	-16.1157	1.97925e-58	4.51336e-57
chr19	49496704	49519252	+	protein_coding	RUVBL2		ENSG00000183207	5920.35	-0.660789	0.0410047	16.115	2.00291e-58	4.56303e-57
chr14	23033804	23058175	-	protein_coding	DAD1		ENSG00000129562	4756.31	0.703989	0.0436929	-16.1122	2.0947e-58	4.76766e-57
chr1	895966	901095	+	protein_coding	KLHL17		ENSG00000187961	1747.4	0.962915	0.0597806	-16.1075	2.26048e-58	5.14016e-57
chr6	160514113	160517244	+	pseudogene	RP11-288H12.3		ENSG00000213073	290.439	2.15727	0.133971	-16.1025	2.451e-58	5.56815e-57
chr17	79869814	79879199	-	protein_coding	SIRT7		ENSG00000187531	1404.07	1.0681	0.0663444	-16.0993	2.58043e-58	5.8567e-57
chr4	492988	533985	+	protein_coding	PIGG		ENSG00000174227	2252.02	0.818571	0.0508583	-16.0951	2.75987e-58	6.25813e-57
chr6	147830062	148058683	+	protein_coding	SAMD5		ENSG00000203727	228.219	-2.33914	0.14536	16.092	2.90312e-58	6.5768e-57
chr2	27440257	27466811	+	protein_coding	CAD		ENSG00000084774	7883.15	-0.577828	0.0359163	16.0882	3.08693e-58	6.98666e-57
chr2	54950635	55199157	+	protein_coding	EML6		ENSG00000214595	360.42	-1.84333	0.11463	16.0807	3.48454e-58	7.87922e-57
chr1	236378854	236445319	-	protein_coding	ERO1LB		ENSG00000086619	866.709	-1.21317	0.0754534	16.0784	3.6188e-58	8.17519e-57
chr5	153369687	153418496	-	protein_coding	FAM114A2		ENSG00000055147	629.808	-1.41346	0.0879301	16.0748	3.82979e-58	8.64378e-57
chr10	1034337	1065876	+	protein_coding	GTPBP4		ENSG00000107937	6826.31	0.63312	0.0394004	-16.0689	4.21635e-58	9.50737e-57
chr6	166778406	166796486	-	protein_coding	MPC1		ENSG00000060762	1147.65	-1.08618	0.0676105	16.0653	4.46666e-58	1.00624e-56
chr1	151170424	151222012	+	protein_coding	PIP5K1A		ENSG00000143398	7700.33	0.62792	0.0390887	-16.064	4.56273e-58	1.02693e-56
chr12	110436990	110477568	+	protein_coding	ANKRD13A		ENSG00000076513	1187.39	-0.991022	0.0617178	16.0573	5.08167e-58	1.14267e-56
chr10	96305546	96373662	+	protein_coding	HELLS		ENSG00000119969	3556.39	-0.790203	0.0492211	16.0542	5.34528e-58	1.20083e-56
chr22	20778873	20792146	-	protein_coding	SCARF2		ENSG00000244486	1856.28	0.8971	0.0558938	-16.0501	5.70788e-58	1.2811e-56
chrX	48911100	48927509	+	protein_coding	CCDC120		ENSG00000147144	954.247	1.1161	0.0695549	-16.0464	6.06227e-58	1.35938e-56
chr17	79633393	79640934	+	protein_coding	CCDC137		ENSG00000185298	3706.04	0.800135	0.0498736	-16.0433	6.3726e-58	1.42712e-56
chr16	1756183	1820318	+	protein_coding	MAPK8IP3		ENSG00000138834	2651.97	0.805901	0.0502331	-16.0432	6.37611e-58	1.42712e-56
chr10	114190057	114206672	-	protein_coding	ZDHHC6		ENSG00000023041	1363.5	-1.01015	0.0629908	16.0365	7.10116e-58	1.58793e-56
chr5	102455852	102538937	+	protein_coding	PPIP5K2		ENSG00000145725	1103.61	-1.19425	0.0744935	16.0316	7.68989e-58	1.718e-56
chr5	95049225	95160087	+	protein_coding	RHOBTB3		ENSG00000164292	1573.99	-0.96947	0.0604819	16.0291	8.00635e-58	1.78705e-56
chr17	1247565	1303672	-	protein_coding	YWHAE		ENSG00000108953	50464.6	0.548522	0.0342451	-16.0175	9.63739e-58	2.14913e-56
chr10	99218080	99258551	-	protein_coding	MMS19		ENSG00000155229	2441.83	-0.818005	0.0510703	16.0172	9.6846e-58	2.15767e-56
chr8	87480485	87526586	-	protein_coding	RMDN1		ENSG00000176623	967.652	-1.11109	0.06938	16.0145	1.01163e-57	2.25177e-56
chr13	52506808	52585630	-	protein_coding	ATP7B		ENSG00000123191	1305.17	-0.973939	0.0608351	16.0095	1.09707e-57	2.43973e-56
chr6	31126318	31134936	+	protein_coding	TCF19		ENSG00000137310	826.293	-1.17036	0.0731214	16.0058	1.16495e-57	2.5883e-56
chr18	19192227	19210344	+	protein_coding	SNRPD1		ENSG00000167088	7131.27	0.65919	0.0411855	-16.0054	1.17171e-57	2.60093e-56
chr5	179289065	179334859	-	protein_coding	TBC1D9B		ENSG00000197226	6334.1	-0.609087	0.0380583	16.0041	1.19687e-57	2.65436e-56
chr1	76190035	76253260	+	protein_coding	ACADM		ENSG00000117054	3180.52	-0.75383	0.0471465	15.9891	1.52224e-57	3.37287e-56
chr8	145743375	145750557	+	protein_coding	LRRC14		ENSG00000160959	1763.16	0.902956	0.0564763	-15.9882	1.54352e-57	3.4169e-56
chr10	74943119	75008620	-	protein_coding	DNAJC9		ENSG00000213551	776.333	1.2515	0.0782867	-15.9861	1.59777e-57	3.53375e-56
chr17	47676245	47755596	-	protein_coding	SPOP		ENSG00000121067	4346.28	0.687987	0.0430383	-15.9854	1.61429e-57	3.56703e-56
chrX	134654583	134716435	+	protein_coding	DDX26B		ENSG00000165359	678.098	-1.48115	0.0926808	15.9812	1.72877e-57	3.81651e-56
chr15	65107830	65117867	-	protein_coding	PIF1		ENSG00000140451	891.026	1.1733	0.0734308	-15.9784	1.80836e-57	3.98858e-56
chr5	159828647	159848718	-	protein_coding	SLU7		ENSG00000164609	2748.83	0.749654	0.0469177	-15.9781	1.81722e-57	4.0045e-56
chr20	37377084	37400834	+	protein_coding	ACTR5		ENSG00000101442	1264.09	1.02756	0.0643673	-15.9641	2.27403e-57	5.00659e-56
chr18	33877676	34360018	+	protein_coding	FHOD3		ENSG00000134775	957.614	-1.09476	0.0685827	15.9627	2.32447e-57	5.11298e-56
chr2	225334866	225450110	-	protein_coding	CUL3		ENSG00000036257	4529.6	0.665532	0.0417411	-15.9443	3.12097e-57	6.85879e-56
chr8	37641708	37702414	+	protein_coding	GPR124		ENSG00000020181	785.812	-1.2808	0.080356	15.9391	3.39294e-57	7.44972e-56
chr5	118788137	118972894	+	protein_coding	HSD17B4		ENSG00000133835	4459.51	-0.697743	0.0437796	15.9376	3.47388e-57	7.62053e-56
chr19	1461141	1479555	-	protein_coding	C19orf25		ENSG00000119559	2012.11	0.857212	0.0538085	-15.9308	3.87349e-57	8.48947e-56
chr17	18231186	18266856	-	protein_coding	SHMT1		ENSG00000176974	1956.42	-0.848549	0.0532902	15.9232	4.37734e-57	9.58508e-56
chr5	149340299	149373018	+	protein_coding	SLC26A2		ENSG00000155850	1673.86	-0.91446	0.0574335	15.9221	4.45458e-57	9.74539e-56
chr22	39077952	39080818	+	protein_coding	TOMM22		ENSG00000100216	5950.86	0.765075	0.0480706	-15.9157	4.93358e-57	1.07836e-55
chr20	61826780	61847586	-	protein_coding	YTHDF1		ENSG00000149658	3483.37	0.705754	0.0443651	-15.9079	5.58889e-57	1.22049e-55
chr1	150768683	150780799	-	protein_coding	CTSK		ENSG00000143387	199.473	2.41997	0.152132	-15.907	5.66371e-57	1.23572e-55
chr17	30187922	30228784	-	protein_coding	UTP6		ENSG00000108651	2460	-0.849247	0.0534098	15.9006	6.27821e-57	1.36856e-55
chr2	162164548	162268228	+	protein_coding	PSMD14		ENSG00000115233	4321.1	0.73589	0.046299	-15.8943	6.93982e-57	1.51142e-55
chr20	62218954	62258394	-	protein_coding	GMEB2		ENSG00000101216	1785.33	0.927083	0.0583358	-15.8922	7.17932e-57	1.56218e-55
chr6	170863389	170881958	+	protein_coding	TBP		ENSG00000112592	1507.78	0.906828	0.0571012	-15.8811	8.57129e-57	1.86339e-55
chr15	76629064	76634817	+	protein_coding	ISL2		ENSG00000159556	719.798	1.28652	0.0810393	-15.8753	9.39305e-57	2.04021e-55
chr5	61699798	61924409	+	protein_coding	IPO11		ENSG00000086200	1525.16	-1.01561	0.0639778	15.8744	9.53895e-57	2.07005e-55
chr13	26618734	26625169	-	protein_coding	SHISA2		ENSG00000180730	473.353	-1.59012	0.100246	15.8622	1.15748e-56	2.5096e-55
chr17	38465443	38513094	+	protein_coding	RARA		ENSG00000131759	1050.53	1.1265	0.071037	-15.8579	1.24014e-56	2.68642e-55
chr4	113739264	114304896	+	protein_coding	ANK2		ENSG00000145362	939.579	-1.19275	0.0752507	15.8504	1.39688e-56	3.02326e-55
chr16	74330672	74340186	+	protein_coding	PSMD7		ENSG00000103035	3566.45	0.751041	0.047399	-15.8451	1.51984e-56	3.28644e-55
chr4	110769357	110793471	+	protein_coding	LRIT3		ENSG00000183423	129.177	3.35753	0.211922	-15.8432	1.56594e-56	3.3831e-55
chr2	181831974	181941312	+	protein_coding	UBE2E3		ENSG00000170035	2378.37	0.747502	0.0471815	-15.8431	1.56895e-56	3.38658e-55
chr19	7660787	7683190	+	protein_coding	CAMSAP3		ENSG00000076826	1923.62	0.844112	0.0532962	-15.8381	1.69787e-56	3.66159e-55
chr9	131174029	131199626	+	protein_coding	CERCAM		ENSG00000167123	1542.59	-0.876451	0.0553454	15.836	1.75596e-56	3.7835e-55
chr3	129274017	129325661	-	protein_coding	PLXND1		ENSG00000004399	1089.74	-1.1569	0.0730712	15.8326	1.85499e-56	3.99334e-55
chr1	230193535	230417870	+	protein_coding	GALNT2		ENSG00000143641	4414.76	-0.656294	0.0414689	15.8262	2.0537e-56	4.41718e-55
chr12	121200312	121342174	-	protein_coding	SPPL3		ENSG00000157837	2404.71	0.824933	0.0521353	-15.8229	2.16202e-56	4.64605e-55
chrX	153639853	153650065	+	protein_coding	TAZ		ENSG00000102125	1047.52	-1.1701	0.0739832	15.8158	2.42123e-56	5.19845e-55
chr10	124768494	124817827	+	protein_coding	ACADSB		ENSG00000196177	1177.23	-1.06774	0.0675177	15.8143	2.48056e-56	5.32113e-55
chr5	74062816	74072737	+	protein_coding	NSA2		ENSG00000164346	4267.9	0.768842	0.0486242	-15.8119	2.57486e-56	5.51853e-55
chr20	42086567	42092245	+	protein_coding	SRSF6		ENSG00000124193	6295.12	-0.692547	0.0438055	15.8096	2.67178e-56	5.7212e-55
chr17	76164638	76169608	+	protein_coding	SYNGR2		ENSG00000108639	5133.47	0.674487	0.042673	-15.8059	2.83102e-56	6.05684e-55
chr3	160117061	160152750	+	protein_coding	SMC4		ENSG00000113810	12594.5	0.580329	0.0367307	-15.7996	3.1326e-56	6.69613e-55
chr1	46805848	46830824	+	protein_coding	NSUN4		ENSG00000117481	1585.24	0.914349	0.0578913	-15.7942	3.40865e-56	7.27546e-55
chr1	197053257	197115824	-	protein_coding	ASPM		ENSG00000066279	8959.83	0.819084	0.0518597	-15.7942	3.40962e-56	7.27546e-55
chr3	39424838	39438842	+	protein_coding	SLC25A38		ENSG00000144659	2539.89	0.771232	0.0488661	-15.7825	4.10289e-56	8.74705e-55
chr12	124069077	124083116	+	protein_coding	TMED2		ENSG00000086598	6877.71	0.566337	0.0358896	-15.78	4.27408e-56	9.10401e-55
chr9	136197551	136203235	-	protein_coding	SURF6		ENSG00000148296	3830.58	0.741754	0.0470072	-15.7796	4.29888e-56	9.1488e-55
chr14	55405667	55493823	-	protein_coding	WDHD1		ENSG00000198554	2342.89	-0.793676	0.0503072	15.7766	4.50878e-56	9.58709e-55
chr17	56282802	56296966	-	protein_coding	MKS1		ENSG00000011143	1018.19	-1.0382	0.0658411	15.7683	5.13838e-56	1.09163e-54
chr10	120794355	120840396	-	protein_coding	EIF3A		ENSG00000107581	28227.5	0.478215	0.0303335	-15.7652	5.3976e-56	1.14569e-54
chr3	72423743	72496069	-	protein_coding	RYBP		ENSG00000163602	2504.67	0.738407	0.0468436	-15.7632	5.56989e-56	1.18123e-54
chr3	53122498	53164478	-	protein_coding	RFT1		ENSG00000163933	1965.02	-0.811345	0.0515329	15.7442	7.52707e-56	1.5949e-54
chr1	100315639	100389579	+	protein_coding	AGL		ENSG00000162688	2770.66	-0.832403	0.0528808	15.7411	7.90314e-56	1.67312e-54
chr7	152341863	152373250	-	protein_coding	XRCC2		ENSG00000196584	3169.86	-0.749791	0.0476415	15.7382	8.27563e-56	1.75045e-54
chr6	122764492	122907269	-	protein_coding	SERINC1		ENSG00000111897	6639.42	0.583665	0.0370905	-15.7362	8.54047e-56	1.80489e-54
chrX	48970333	48980151	-	protein_coding	GPKOW		ENSG00000068394	945.521	-1.2157	0.077276	15.732	9.13085e-56	1.92798e-54
chr6	28249313	28270326	+	protein_coding	PGBD1		ENSG00000137338	1152.78	1.00747	0.0640581	-15.7274	9.81852e-56	2.07137e-54
chrMT	10759	12137	+	protein_coding	MT-ND4		ENSG00000198886	57155	0.75159	0.0477965	-15.7248	1.02284e-55	2.15597e-54
chr7	112405717	112430647	-	protein_coding	TMEM168		ENSG00000146802	475.697	-1.52436	0.0969614	15.7213	1.08048e-55	2.27549e-54
chr22	21827288	21871822	-	pseudogene	PI4KAP2		ENSG00000183506	1808.64	0.983292	0.0625675	-15.7157	1.18059e-55	2.48416e-54
chr22	32870662	32894818	+	protein_coding	FBXO7		ENSG00000100225	4388.08	0.673283	0.042851	-15.7122	1.24753e-55	2.62274e-54
chrX	119392504	119445411	-	protein_coding	TMEM255A		ENSG00000125355	359.872	-1.77474	0.112971	15.7097	1.2977e-55	2.72584e-54
chr12	57984956	57997198	+	protein_coding	PIP4K2C		ENSG00000166908	1942.79	0.847127	0.0539385	-15.7054	1.38864e-55	2.91434e-54
chr19	18682539	18688360	+	protein_coding	UBA52		ENSG00000221983	15572.6	0.624689	0.0397904	-15.6995	1.52436e-55	3.19641e-54
chr20	48519927	48532080	-	protein_coding	SPATA2		ENSG00000158480	957.454	1.16559	0.0742726	-15.6934	1.67824e-55	3.51605e-54
chrX	48760458	48769235	-	protein_coding	SLC35A2		ENSG00000102100	1258.89	1.00461	0.064096	-15.6735	2.29662e-55	4.80743e-54
chr15	102193800	102264807	-	protein_coding	TARSL2		ENSG00000185418	1094.11	-1.0482	0.0668814	15.6726	2.32867e-55	4.87032e-54
chr15	90443158	90456188	-	protein_coding	C15orf38		ENSG00000242498	648.679	-1.29454	0.0826079	15.6709	2.39085e-55	4.99606e-54
chr3	47324406	47388306	+	protein_coding	KLHL18		ENSG00000114648	2408.9	0.884057	0.05642	-15.6692	2.4561e-55	5.12798e-54
chr7	45613738	45762715	+	protein_coding	ADCY1		ENSG00000164742	1691.01	-0.940542	0.0600275	15.6685	2.48268e-55	5.17901e-54
chr1	41157319	41237275	+	protein_coding	NFYC		ENSG00000066136	2326.62	0.804136	0.0513244	-15.6677	2.51491e-55	5.24173e-54
chr17	56080853	56084707	-	protein_coding	SRSF1		ENSG00000136450	18650.5	0.620769	0.0396228	-15.667	2.54481e-55	5.2995e-54
chr3	50606582	50622366	+	protein_coding	HEMK1		ENSG00000114735	690.714	-1.26713	0.0809109	15.6608	2.80155e-55	5.82915e-54
chr5	68530667	68573250	+	protein_coding	CDK7		ENSG00000134058	1145.21	1.07909	0.0689194	-15.6572	2.96472e-55	6.16336e-54
chr16	24741015	24838953	+	protein_coding	TNRC6A		ENSG00000090905	5231.11	0.792713	0.0506581	-15.6483	3.41233e-55	7.08782e-54
chr1	224415035	224518089	-	protein_coding	NVL		ENSG00000143748	2158.75	-0.831908	0.0531803	15.6432	3.69796e-55	7.67454e-54
chr12	118814184	118855840	+	protein_coding	SUDS3		ENSG00000111707	2498.49	-0.766091	0.0490062	15.6325	4.37044e-55	9.06241e-54
chr11	68522087	68611878	-	protein_coding	CPT1A		ENSG00000110090	1999.11	-0.784873	0.0502114	15.6314	4.45081e-55	9.22116e-54
chr6	33168221	33172216	+	protein_coding	SLC39A7		ENSG00000112473	6043.91	0.654298	0.0418616	-15.63	4.5465e-55	9.41138e-54
chr6	149825868	149867174	-	protein_coding	PPIL4		ENSG00000131013	2662.72	0.782986	0.0501364	-15.6171	5.56738e-55	1.15148e-53
chr1	27113962	27124889	+	protein_coding	PIGV		ENSG00000060642	297.917	-1.98502	0.127121	15.6152	5.73353e-55	1.18483e-53
chr3	49158546	49170551	-	protein_coding	LAMB2		ENSG00000172037	2540.18	-0.757426	0.0485285	15.6079	6.43607e-55	1.32888e-53
chr13	79885961	79980612	-	protein_coding	RBM26		ENSG00000139746	9715.15	0.580256	0.0371971	-15.5995	7.3373e-55	1.51367e-53
chr10	99496877	99520664	+	protein_coding	ZFYVE27		ENSG00000155256	1614.66	0.856687	0.0549227	-15.5981	7.50371e-55	1.54668e-53
chr1	160313061	160328742	+	protein_coding	NCSTN		ENSG00000162736	1936.34	-0.80613	0.0517211	15.5861	9.05028e-55	1.86388e-53
chr4	154387497	154557863	+	protein_coding	KIAA0922		ENSG00000121210	980.279	-1.07282	0.0688843	15.5742	1.08933e-54	2.24154e-53
chrX	118920466	118925606	-	protein_coding	RPL39		ENSG00000198918	30087.6	0.583846	0.037491	-15.573	1.11143e-54	2.28507e-53
chrX	107386779	107682727	-	protein_coding	COL4A6		ENSG00000197565	700.768	-1.32935	0.0854036	15.5656	1.24784e-54	2.56336e-53
chr17	8108055	8113918	-	protein_coding	AURKB		ENSG00000178999	5850.23	0.572955	0.0368216	-15.5603	1.35491e-54	2.78095e-53
chr10	70320412	70454239	+	protein_coding	TET1		ENSG00000138336	1018.78	-1.26072	0.0810579	15.5534	1.50943e-54	3.09548e-53
chr5	137667623	137685416	+	protein_coding	FAM53C		ENSG00000120709	3335.29	0.705144	0.0453542	-15.5475	1.65404e-54	3.38918e-53
chr18	11981023	12030876	+	protein_coding	IMPA2		ENSG00000141401	452.983	-1.66741	0.10726	15.5455	1.70587e-54	3.49242e-53
chrMT	3306	4262	+	protein_coding	MT-ND1		ENSG00000198888	33033.9	0.644353	0.0414741	-15.5363	1.97154e-54	4.03292e-53
chr6	10393418	10419892	-	protein_coding	TFAP2A		ENSG00000137203	2600.52	0.748774	0.0482026	-15.5339	2.04614e-54	4.18199e-53
chr21	38435145	38445470	-	protein_coding	PIGP		ENSG00000185808	451.835	-1.51114	0.0973146	15.5284	2.22982e-54	4.55357e-53
chr1	10516578	10532583	-	protein_coding	DFFA		ENSG00000160049	6532.22	-0.570794	0.0367705	15.5231	2.41958e-54	4.93693e-53
chr19	29698172	29704448	-	protein_coding	UQCRFS1		ENSG00000169021	4439.27	0.636556	0.0410071	-15.5231	2.42192e-54	4.93754e-53
chr1	26798940	26802463	+	protein_coding	HMGN2		ENSG00000198830	30103.2	0.548107	0.0353141	-15.5209	2.50463e-54	5.10187e-53
chr1	45316449	45452282	-	protein_coding	EIF2B3		ENSG00000070785	1499.68	-0.965656	0.0622235	15.5192	2.57437e-54	5.23951e-53
chr7	26229546	26241149	-	protein_coding	HNRNPA2B1		ENSG00000122566	75334.2	0.545364	0.0351415	-15.5191	2.57803e-54	5.24257e-53
chr7	87505530	87538856	+	protein_coding	DBF4		ENSG00000006634	2426.83	0.781318	0.0503528	-15.5169	2.66735e-54	5.41966e-53
chr16	56500747	56554195	-	protein_coding	BBS2		ENSG00000125124	1323.97	-0.931296	0.0600326	15.5132	2.82542e-54	5.73604e-53
chr2	3592382	3606206	-	protein_coding	RNASEH1		ENSG00000171865	1658.17	0.916272	0.0590675	-15.5123	2.86504e-54	5.8116e-53
chr1	173768687	173793858	-	protein_coding	CENPL		ENSG00000120334	929.252	1.06356	0.0686436	-15.494	3.81108e-54	7.72412e-53
chr12	122457327	122499948	+	protein_coding	BCL7A		ENSG00000110987	3477.78	0.697447	0.0450216	-15.4914	3.96614e-54	8.03169e-53
chr11	47638866	47664175	-	protein_coding	MTCH2		ENSG00000109919	3269.73	-0.793908	0.051251	15.4906	4.01554e-54	8.12493e-53
chr17	42269172	42277481	-	protein_coding	ATXN7L3		ENSG00000087152	4517.46	0.6373	0.0411543	-15.4856	4.33742e-54	8.76889e-53
chr17	61627821	61671639	+	protein_coding	DCAF7		ENSG00000136485	10068.6	0.625689	0.0404059	-15.4851	4.37489e-54	8.83727e-53
chr3	89156673	89531284	+	protein_coding	EPHA3		ENSG00000044524	397.221	-1.79175	0.115756	15.4787	4.83199e-54	9.75249e-53
chr1	52838500	52870131	-	protein_coding	ORC1		ENSG00000085840	2562.96	0.743795	0.0480565	-15.4775	4.92159e-54	9.92506e-53
chr5	172261277	172379688	+	protein_coding	ERGIC1		ENSG00000113719	3333.08	-0.696828	0.0450482	15.4685	5.65969e-54	1.14041e-52
chr9	139221931	139254057	+	protein_coding	GPSM1		ENSG00000160360	1342.66	-1.04661	0.067676	15.465	5.97454e-54	1.20285e-52
chr8	120846215	120868250	-	protein_coding	DSCC1		ENSG00000136982	1239.71	-1.01346	0.065554	15.4599	6.46714e-54	1.30094e-52
chrX	51075082	51080377	+	protein_coding	NUDT10		ENSG00000122824	293.072	-1.91618	0.123957	15.4585	6.61459e-54	1.3295e-52
chr3	142442915	142526730	+	protein_coding	TRPC1		ENSG00000144935	501.521	-1.54898	0.100286	15.4456	8.07292e-54	1.62127e-52
chr1	78028100	78149104	-	protein_coding	ZZZ3		ENSG00000036549	4071.02	0.701008	0.0454041	-15.4393	8.9068e-54	1.78726e-52
chr7	26706680	27034858	-	protein_coding	SKAP2		ENSG00000005020	1455.6	-0.904931	0.0586225	15.4366	9.28981e-54	1.86257e-52
chr20	32319462	32380075	+	protein_coding	ZNF341		ENSG00000131061	493.502	1.6038	0.103943	-15.4297	1.03404e-53	2.07149e-52
chr11	1490686	1522477	-	protein_coding	MOB2		ENSG00000182208	1106.43	1.02511	0.0664679	-15.4226	1.15366e-53	2.30922e-52
chr20	3088218	3140842	-	protein_coding	UBOX5		ENSG00000185019	517.372	1.42306	0.0922937	-15.4188	1.2234e-53	2.4468e-52
chr6	99845926	99873207	-	protein_coding	PNISR		ENSG00000132424	7885.76	0.65799	0.0426839	-15.4154	1.28905e-53	2.57597e-52
chr12	118573662	118583389	+	protein_coding	PEBP1		ENSG00000089220	9640.02	0.597814	0.0387822	-15.4147	1.30444e-53	2.60458e-52
chr19	1006167	1021117	-	protein_coding	TMEM259		ENSG00000182087	6589.72	0.642337	0.0416719	-15.4142	1.31479e-53	2.62309e-52
chr15	80444831	80479288	+	protein_coding	FAH		ENSG00000103876	941.65	-1.09605	0.0711145	15.4125	1.34964e-53	2.69039e-52
chr9	139323070	139334274	-	protein_coding	INPP5E		ENSG00000148384	1755.04	0.841422	0.0546311	-15.4019	1.58982e-53	3.16658e-52
chr12	108079508	108106944	+	protein_coding	PWP1		ENSG00000136045	2294.56	-0.836313	0.0543034	15.4008	1.61774e-53	3.21954e-52
chr2	183789604	183903586	-	protein_coding	NCKAP1		ENSG00000061676	4417.52	-0.701812	0.0455748	15.3991	1.65925e-53	3.29945e-52
chr5	71403060	71505395	+	protein_coding	MAP1B		ENSG00000131711	3709.47	-0.657408	0.0426916	15.399	1.6625e-53	3.30319e-52
chr1	44870865	45117396	+	protein_coding	RNF220		ENSG00000187147	2659.68	0.720381	0.0467996	-15.3929	1.82622e-53	3.62551e-52
chr16	3272324	3286221	-	protein_coding	ZNF200		ENSG00000010539	789.996	1.13989	0.0741033	-15.3824	2.14807e-53	4.26099e-52
chr15	34633916	34635378	-	protein_coding	NOP10		ENSG00000182117	2234.31	0.812215	0.0528425	-15.3705	2.58226e-53	5.11806e-52
chr6	485132	693117	-	protein_coding	EXOC2		ENSG00000112685	2466.85	-0.738892	0.0480835	15.3669	2.73111e-53	5.40867e-52
chr8	67833918	67838633	-	processed_transcript	SNHG6		ENSG00000245910	1985.44	0.902534	0.0587405	-15.3648	2.82041e-53	5.58096e-52
chr17	55333211	55762046	+	protein_coding	MSI2		ENSG00000153944	3255.18	-0.746043	0.0485577	15.3641	2.85099e-53	5.63687e-52
chr9	127624408	127640003	+	protein_coding	ARPC5L		ENSG00000136950	2379.14	0.809538	0.0526939	-15.363	2.89658e-53	5.72233e-52
chr7	135046546	135194875	-	protein_coding	CNOT4		ENSG00000080802	1529.92	0.985022	0.0641406	-15.3572	3.16789e-53	6.25322e-52
chrMT	10469	10766	+	protein_coding	MT-ND4L		ENSG00000212907	15353.4	0.711753	0.046351	-15.3557	3.24205e-53	6.39442e-52
chr19	48958765	48969367	+	protein_coding	KCNJ14		ENSG00000182324	237.893	2.22739	0.145084	-15.3524	3.41239e-53	6.72491e-52
chr11	64879316	64883856	+	protein_coding	TM7SF2		ENSG00000149809	874.235	-1.12535	0.0733435	15.3436	3.91198e-53	7.70319e-52
chr9	125026881	125085743	+	protein_coding	MRRF		ENSG00000148187	1775.67	0.839804	0.0547632	-15.3352	4.44892e-53	8.7534e-52
chr5	123972607	124084500	-	protein_coding	ZNF608		ENSG00000168916	1127.96	1.02355	0.0667485	-15.3344	4.50253e-53	8.85169e-52
chr16	28296205	28303385	-	lincRNA	RP11-57A19.2		ENSG00000246465	531.785	-1.38248	0.0901682	15.3322	4.65614e-53	9.14626e-52
chr17	7154734	7163259	+	protein_coding	ELP5		ENSG00000170291	3185.55	0.709964	0.04631	-15.3307	4.77104e-53	9.36437e-52
chr8	30631972	30671830	-	protein_coding	PPP2CB		ENSG00000104695	1925.81	0.781647	0.0509984	-15.3269	5.05543e-53	9.91454e-52
chrX	117861534	117928502	+	protein_coding	IL13RA1		ENSG00000131724	1228.59	-0.9693	0.0632424	15.3267	5.06839e-53	9.93191e-52
chr22	21771692	21805752	+	protein_coding	HIC2		ENSG00000169635	4512	0.736551	0.0480885	-15.3166	5.9247e-53	1.16006e-51
chrX	40507557	40595110	-	protein_coding	MED14		ENSG00000180182	3100.73	-0.704283	0.0459838	15.3159	5.98967e-53	1.17183e-51
chr9	88161454	88356944	-	protein_coding	AGTPBP1		ENSG00000135049	2140.5	-0.83378	0.0544557	15.3111	6.44201e-53	1.25931e-51
chr2	85545146	85555548	-	protein_coding	TGOLN2		ENSG00000152291	5526.84	0.657991	0.0429983	-15.3027	7.33081e-53	1.4319e-51
chr15	65619464	65670378	-	protein_coding	IGDCC3		ENSG00000174498	660.323	-1.28519	0.0840485	15.291	8.77874e-53	1.71334e-51
chr3	38388250	38462839	+	protein_coding	XYLB		ENSG00000093217	789.975	-1.14335	0.074793	15.2868	9.35901e-53	1.82512e-51
chr10	71390006	71393352	+	protein_coding	C10orf35		ENSG00000171224	723.302	1.2638	0.0827593	-15.2708	1.19736e-52	2.33311e-51
chr19	17622437	17632097	+	protein_coding	PGLS		ENSG00000130313	805.704	-1.18536	0.0776509	15.2653	1.30257e-52	2.53609e-51
chr22	24108020	24110630	-	protein_coding	CHCHD10		ENSG00000250479	1542.93	-1.06679	0.0698922	15.2634	1.34084e-52	2.6085e-51
chr19	40476911	40487348	+	protein_coding	PSMC4		ENSG00000013275	4770.65	0.665095	0.0435794	-15.2617	1.37644e-52	2.67562e-51
chr12	54410714	54449814	+	protein_coding	HOXC4		ENSG00000198353	1711.16	0.892608	0.0585089	-15.2559	1.50327e-52	2.91981e-51
chr1	247460713	247495148	-	protein_coding	ZNF496		ENSG00000162714	2075.86	0.768633	0.0503844	-15.2554	1.5165e-52	2.94315e-51
chr7	24836157	25021253	-	protein_coding	OSBPL3		ENSG00000070882	1017.26	-1.06989	0.0701383	15.254	1.54824e-52	3.00234e-51
chr2	217362911	217443903	+	protein_coding	RPL37A		ENSG00000197756	34013.2	0.610594	0.0400414	-15.2491	1.6697e-52	3.2353e-51
chr19	59073297	59084942	-	protein_coding	MZF1		ENSG00000099326	1185.37	1.00312	0.0658336	-15.2372	2.00327e-52	3.87853e-51
chr1	39303869	39325495	-	protein_coding	RRAGC		ENSG00000116954	1431.38	0.908863	0.0597288	-15.2165	2.7489e-52	5.31791e-51
chr2	128014865	128051752	-	protein_coding	ERCC3		ENSG00000163161	4030.44	0.668662	0.0439579	-15.2114	2.97065e-52	5.74134e-51
chr16	2289395	2302301	-	protein_coding	ECI1		ENSG00000167969	2772.16	-0.798395	0.0524867	15.2114	2.97252e-52	5.74134e-51
chr16	1203240	1271771	+	protein_coding	CACNA1H		ENSG00000196557	1522.79	-0.935502	0.0615303	15.2039	3.3309e-52	6.42843e-51
chr5	149822752	149829319	-	protein_coding	RPS14		ENSG00000164587	41220.4	0.526455	0.0346278	-15.2032	3.36591e-52	6.49082e-51
chr17	56422538	56430454	-	protein_coding	SUPT4H1		ENSG00000213246	1197.84	0.977382	0.0643286	-15.1936	3.89993e-52	7.51465e-51
chr2	97525452	97536494	-	protein_coding	SEMA4C		ENSG00000168758	1585.71	0.905809	0.0596615	-15.1825	4.62051e-52	8.89605e-51
chr1	20990506	21044510	-	protein_coding	KIF17		ENSG00000117245	617.974	-1.28865	0.0848809	15.1818	4.66751e-52	8.9794e-51
chr13	21727733	21750741	-	protein_coding	SKA3		ENSG00000165480	1444.49	0.870848	0.057395	-15.1729	5.34573e-52	1.0276e-50
chr1	70876900	70905534	+	protein_coding	CTH		ENSG00000116761	645.935	-1.25033	0.0824285	15.1686	5.7039e-52	1.09558e-50
chr12	6602521	6641121	+	protein_coding	NCAPD2		ENSG00000010292	12843.8	0.507581	0.033464	-15.168	5.76399e-52	1.10625e-50
chr1	11866206	11903201	+	protein_coding	CLCN6		ENSG00000011021	993.374	1.09116	0.0719672	-15.162	6.31618e-52	1.21127e-50
chr6	44225902	44233500	-	protein_coding	NFKBIE		ENSG00000146232	668.756	1.28255	0.0846152	-15.1574	6.7677e-52	1.29683e-50
chr8	144686082	144691943	-	protein_coding	PYCRL		ENSG00000104524	1341.68	-0.946341	0.0624516	15.1532	7.21714e-52	1.38186e-50
chr16	3432084	3451065	-	protein_coding	ZSCAN32		ENSG00000140987	809.166	1.1031	0.0728238	-15.1475	7.86449e-52	1.50462e-50
chrX	2609219	2659350	+	protein_coding	CD99		ENSG00000002586	7204.5	0.642874	0.0424474	-15.1452	8.15251e-52	1.55849e-50
chr17	65334031	65362743	-	protein_coding	PSMD12		ENSG00000197170	5745.63	0.581677	0.0384107	-15.1436	8.34907e-52	1.59481e-50
chr2	47129008	47168994	-	protein_coding	MCFD2		ENSG00000180398	2907.38	-0.762139	0.0503351	15.1413	8.64875e-52	1.65075e-50
chr18	20378223	20606451	+	protein_coding	RBBP8		ENSG00000101773	2241.43	-0.82185	0.0542946	15.1369	9.25187e-52	1.76448e-50
chr1	31404352	31538838	-	protein_coding	PUM1		ENSG00000134644	8494.24	0.637082	0.0420926	-15.1352	9.48377e-52	1.80728e-50
chr6	132129155	132216295	+	protein_coding	ENPP1		ENSG00000197594	1092.49	-1.0821	0.0715509	15.1235	1.13388e-51	2.1591e-50
chr1	228327662	228336685	+	protein_coding	GUK1		ENSG00000143774	6644.29	0.629147	0.0416033	-15.1225	1.15034e-51	2.18872e-50
chr10	126307860	126432838	-	protein_coding	FAM53B		ENSG00000189319	2176.5	0.808714	0.0534941	-15.1178	1.23588e-51	2.34962e-50
chr16	68263013	68272005	-	protein_coding	ESRP2		ENSG00000103067	790.716	-1.22934	0.0813371	15.1141	1.30709e-51	2.48305e-50
chr8	38082735	38133076	+	protein_coding	DDHD2		ENSG00000085788	2178.56	-0.807108	0.0534026	15.1136	1.31659e-51	2.49915e-50
chr22	37154245	37172300	-	protein_coding	IFT27		ENSG00000100360	1800.61	-0.813243	0.0538153	15.1117	1.35499e-51	2.57003e-50
chr4	17578814	17609595	+	protein_coding	LAP3		ENSG00000002549	2808	-0.710749	0.0470449	15.1079	1.43675e-51	2.72297e-50
chr10	16478941	16555736	+	protein_coding	PTER		ENSG00000165983	774.185	-1.13976	0.0754742	15.1014	1.58598e-51	3.00344e-50
chr16	2961937	3001209	+	protein_coding	FLYWCH1		ENSG00000059122	3231.78	0.725096	0.0480212	-15.0995	1.63158e-51	3.08739e-50
chr7	43648054	43769316	-	protein_coding	COA1		ENSG00000106603	3635.79	0.686965	0.0454993	-15.0984	1.6603e-51	3.13928e-50
chr10	105062552	105110891	-	protein_coding	PCGF6		ENSG00000156374	1203.76	-0.946302	0.0627094	15.0903	1.87637e-51	3.54507e-50
chr3	23958035	23965183	+	protein_coding	RPL15		ENSG00000174748	53137.3	0.443831	0.0294339	-15.0789	2.22967e-51	4.20928e-50
chr6	13574825	13612524	+	protein_coding	SIRT5		ENSG00000124523	343.534	-1.93731	0.128482	15.0784	2.24616e-51	4.23712e-50
chr2	11674241	11782914	+	protein_coding	GREB1		ENSG00000196208	732.367	-1.17116	0.0776834	15.0761	2.32625e-51	4.38478e-50
chr1	184659364	184724047	-	protein_coding	EDEM3		ENSG00000116406	1929.48	-0.837393	0.0555642	15.0707	2.52362e-51	4.7531e-50
chr19	19386826	19432123	-	protein_coding	SUGP1		ENSG00000105705	1811.8	0.829107	0.0550182	-15.0697	2.56315e-51	4.82382e-50
chr19	46190711	46195827	-	protein_coding	SNRPD2		ENSG00000125743	11333.7	0.648485	0.0430366	-15.0682	2.62119e-51	4.92922e-50
chr2	154728425	155310361	+	protein_coding	GALNT13		ENSG00000144278	870.814	-1.06413	0.0706332	15.0656	2.72585e-51	5.12207e-50
chrX	135044228	135056222	-	protein_coding	MMGT1		ENSG00000169446	2237.61	-0.931502	0.0618356	15.0642	2.78631e-51	5.23161e-50
chr11	64011955	64014413	-	protein_coding	PPP1R14B		ENSG00000173457	8867.35	0.716511	0.0475744	-15.0608	2.93024e-51	5.4976e-50
chr19	47421932	47508334	+	protein_coding	ARHGAP35		ENSG00000160007	5821.01	0.67468	0.044798	-15.0605	2.94617e-51	5.52322e-50
chr2	175212749	175260443	-	protein_coding	CIR1		ENSG00000138433	1333.78	0.966383	0.0641946	-15.054	3.2518e-51	6.09148e-50
chr22	39925097	39928860	-	protein_coding	RPS19BP1		ENSG00000187051	3714.49	0.790643	0.0525227	-15.0534	3.28137e-51	6.14211e-50
chr17	40688189	40696467	+	protein_coding	NAGLU		ENSG00000108784	1013.67	-1.05845	0.0703223	15.0514	3.3777e-51	6.31755e-50
chr2	25016004	25045245	+	protein_coding	CENPO		ENSG00000138092	1463	0.86248	0.0573158	-15.0479	3.56551e-51	6.66369e-50
chr3	135969147	136056738	+	protein_coding	PCCB		ENSG00000114054	2595.52	-0.708983	0.0471178	15.047	3.60987e-51	6.74139e-50
chr17	44668034	44834830	+	protein_coding	NSF		ENSG00000073969	2291.38	-0.78574	0.0522665	15.0333	4.44114e-51	8.28739e-50
chr11	107661716	107799019	-	protein_coding	SLC35F2		ENSG00000110660	2113.25	0.769424	0.0511894	-15.0309	4.60566e-51	8.58778e-50
chr15	77712753	77777949	+	protein_coding	HMG20A		ENSG00000140382	4495.29	0.664709	0.044235	-15.0268	4.90436e-51	9.13771e-50
chr14	52897307	53019240	-	protein_coding	TXNDC16		ENSG00000087301	703.373	-1.18601	0.0789683	15.0188	5.52789e-51	1.02916e-49
chrX	152965946	152990152	-	protein_coding	BCAP31		ENSG00000185825	10319.3	0.571229	0.0380623	-15.0077	6.53348e-51	1.21544e-49
chr19	39833035	39876350	+	protein_coding	SAMD4B		ENSG00000179134	5580.04	0.687176	0.0458239	-14.996	7.79371e-51	1.44877e-49
chr9	101984345	101992897	+	protein_coding	SEC61B		ENSG00000106803	3588.43	0.662091	0.0441791	-14.9865	8.99529e-51	1.67085e-49
chr3	123616151	123680564	-	protein_coding	CCDC14		ENSG00000175455	2968.29	-0.837803	0.0559042	14.9864	9.01014e-51	1.67233e-49
chr13	52951304	52980629	-	protein_coding	THSD1		ENSG00000136114	316.378	1.85019	0.123464	-14.9857	9.1057e-51	1.68877e-49
chr17	42836398	42859214	+	protein_coding	ADAM11		ENSG00000073670	1234.71	-0.948338	0.0633115	14.9789	1.00826e-50	1.86851e-49
chr2	96916311	96931732	-	protein_coding	TMEM127		ENSG00000135956	1440.27	0.878559	0.058682	-14.9715	1.1272e-50	2.08735e-49
chr1	110881127	110889299	+	protein_coding	RBM15		ENSG00000162775	2492.68	0.848301	0.0566669	-14.9699	1.15432e-50	2.13594e-49
chr5	156512842	156569880	-	protein_coding	HAVCR2		ENSG00000135077	92.1162	4.36909	0.291894	-14.9681	1.18696e-50	2.19466e-49
chr19	9523271	9546254	-	protein_coding	ZNF266		ENSG00000174652	1246.09	0.926598	0.0619346	-14.9609	1.3221e-50	2.44266e-49
chr1	167190065	167396582	+	protein_coding	POU2F1		ENSG00000143190	4232.92	0.682916	0.0456569	-14.9576	1.38987e-50	2.56591e-49
chr19	58637618	58666477	-	protein_coding	ZNF329		ENSG00000181894	226.161	2.11197	0.14131	-14.9456	1.66353e-50	3.06879e-49
chr7	27185014	27192217	-	protein_coding	HOXA6		ENSG00000106006	809.523	1.34002	0.0897253	-14.9347	1.9588e-50	3.61075e-49
chr10	71561643	71724031	+	protein_coding	COL13A1		ENSG00000197467	123.151	-3.30537	0.221491	14.9233	2.3253e-50	4.28307e-49
chr4	25162262	25280714	+	protein_coding	PI4K2B		ENSG00000038210	961.913	-1.04601	0.0700936	14.923	2.33424e-50	4.29627e-49
chr4	13362977	13485989	-	protein_coding	RAB28		ENSG00000157869	531.604	-1.4808	0.0992425	14.9211	2.40453e-50	4.42228e-49
chr22	20383523	20427835	-	pseudogene	PI4KAP1		ENSG00000215513	1798.32	0.884681	0.0593096	-14.9163	2.58098e-50	4.7432e-49
chr14	105403580	105444694	-	protein_coding	AHNAK2		ENSG00000185567	587.093	-1.32528	0.088894	14.9086	2.89878e-50	5.32321e-49
chr19	58125600	58134724	+	protein_coding	ZNF134		ENSG00000213762	808.716	1.25639	0.0843397	-14.8968	3.45815e-50	6.34562e-49
chr14	31343719	31364271	+	protein_coding	COCH		ENSG00000100473	677.913	-1.21908	0.0818432	14.8953	3.53747e-50	6.48575e-49
chr20	39807087	39946312	-	protein_coding	ZHX3		ENSG00000174306	1356.75	-0.880545	0.0591159	14.8952	3.53987e-50	6.48575e-49
chr9	90340433	90346308	+	protein_coding	CTSL1		ENSG00000135047	1391.5	-0.991276	0.0666186	14.8799	4.45461e-50	8.15558e-49
chr9	134269479	134375584	+	protein_coding	PRRC2B		ENSG00000130723	19930.7	0.611968	0.0411329	-14.8778	4.59105e-50	8.39903e-49
chr9	136271185	136283164	-	protein_coding	REXO4		ENSG00000148300	2943.32	0.763646	0.0513762	-14.8638	5.66101e-50	1.03486e-48
chr8	145486054	145515082	-	protein_coding	BOP1		ENSG00000170727	980.978	-1.15866	0.0779829	14.8579	6.18571e-50	1.12993e-48
chr16	23592322	23607677	-	protein_coding	NDUFAB1		ENSG00000004779	4243.45	0.654194	0.0440383	-14.8551	6.44688e-50	1.17675e-48
chr17	76967319	76976191	-	protein_coding	LGALS3BP		ENSG00000108679	516.867	-1.48347	0.0999705	14.8391	8.18305e-50	1.49253e-48
chr18	8609442	8639379	+	protein_coding	RAB12		ENSG00000206418	926.645	1.04466	0.0704227	-14.8341	8.81843e-50	1.60721e-48
chr7	27168125	27170418	-	protein_coding	HOXA4		ENSG00000197576	359.967	1.6605	0.11194	-14.8339	8.84731e-50	1.61126e-48
chr19	54641443	54659419	+	protein_coding	CNOT3		ENSG00000088038	3515.29	0.695778	0.0469236	-14.8279	9.67482e-50	1.76064e-48
chr13	41885340	41951166	+	protein_coding	NAA16		ENSG00000172766	1304.47	0.896375	0.0604547	-14.8272	9.76879e-50	1.77641e-48
chr11	43380481	43516483	+	protein_coding	TTC17		ENSG00000052841	2670.05	0.869222	0.0586319	-14.8251	1.0085e-49	1.83254e-48
chr16	1413205	1464752	-	protein_coding	UNKL		ENSG00000059145	1856.65	0.904292	0.0610061	-14.823	1.04065e-49	1.88953e-48
chr10	135093134	135125841	-	protein_coding	TUBGCP2		ENSG00000130640	3174.44	-0.649724	0.043834	14.8224	1.04993e-49	1.90497e-48
chr19	49588675	49611862	+	protein_coding	SNRNP70		ENSG00000104852	20469.9	0.540535	0.0364678	-14.8223	1.05192e-49	1.90715e-48
chr12	57643391	57824788	-	protein_coding	R3HDM2		ENSG00000179912	650.007	-1.33118	0.0898155	14.8212	1.06819e-49	1.93519e-48
chr15	72766666	72879692	+	protein_coding	ARIH1		ENSG00000166233	2228.17	-0.829686	0.0559816	14.8207	1.07686e-49	1.94944e-48
chr11	12115542	12285334	+	protein_coding	MICAL2		ENSG00000133816	304.253	-1.7677	0.119325	14.8142	1.18655e-49	2.14642e-48
chr12	116395710	116715143	-	protein_coding	MED13L		ENSG00000123066	3692.34	0.830163	0.0560395	-14.8139	1.19145e-49	2.15367e-48
chrX	148678215	148713568	-	protein_coding	TMEM185A		ENSG00000155984	1146.51	0.94563	0.0638546	-14.8091	1.27906e-49	2.31031e-48
chr2	27667237	27712656	-	protein_coding	IFT172		ENSG00000138002	1578.39	-0.874336	0.0590453	14.8079	1.30271e-49	2.35128e-48
chr15	42502729	42565861	-	protein_coding	TMEM87A		ENSG00000103978	954.083	1.07506	0.0726215	-14.8037	1.38695e-49	2.50147e-48
chrX	92925928	92928567	-	protein_coding	NAP1L3		ENSG00000186310	415.61	-1.50565	0.10172	14.8019	1.42382e-49	2.56604e-48
chr6	110012498	110146631	+	protein_coding	FIG4		ENSG00000112367	993.346	-1.03849	0.0701842	14.7966	1.54087e-49	2.77494e-48
chr1	163236365	163325554	+	protein_coding	NUF2		ENSG00000143228	2421.17	0.720536	0.0487002	-14.7953	1.5697e-49	2.82477e-48
chr12	108126642	108155049	-	protein_coding	PRDM4		ENSG00000110851	2654.08	0.697326	0.047137	-14.7936	1.61138e-49	2.89761e-48
chr11	119205236	119208023	+	protein_coding	RNF26		ENSG00000173456	2670.91	0.717501	0.04851	-14.7908	1.67996e-49	3.01869e-48
chr9	129567284	129600489	+	protein_coding	ZBTB43		ENSG00000169155	1267.51	1.04621	0.0707534	-14.7867	1.7838e-49	3.20292e-48
chr8	37594116	37616619	+	protein_coding	ERLIN2		ENSG00000147475	2153.81	-0.738629	0.0499527	14.7866	1.7885e-49	3.20898e-48
chr5	137688284	137772717	+	protein_coding	KDM3B		ENSG00000120733	7096.96	0.609404	0.0412148	-14.7861	1.8021e-49	3.23099e-48
chr22	30163357	30166402	+	protein_coding	UQCR10		ENSG00000184076	5054.58	0.577396	0.0390511	-14.7857	1.81228e-49	3.24684e-48
chr6	18155559	18224084	+	protein_coding	KDM1B		ENSG00000165097	2038.11	-0.798043	0.0539966	14.7795	1.98608e-49	3.55558e-48
chr3	184428155	184429836	-	protein_coding	MAGEF1		ENSG00000177383	1318.91	-0.918709	0.0621712	14.7771	2.05897e-49	3.68335e-48
chrX	71424509	71458897	-	protein_coding	ERCC6L		ENSG00000186871	2464.53	0.757177	0.0512969	-14.7607	2.62702e-49	4.69608e-48
chr1	63833260	63904233	+	protein_coding	ALG6		ENSG00000088035	1385.34	-0.970144	0.0657402	14.7572	2.76394e-49	4.9372e-48
chr11	73019333	73080136	+	protein_coding	ARHGEF17		ENSG00000110237	559.539	-1.38589	0.0939165	14.7566	2.79032e-49	4.98065e-48
chr17	37356535	37360980	+	protein_coding	RPL19		ENSG00000108298	34335.9	0.601649	0.0407795	-14.7537	2.91215e-49	5.1943e-48
chr19	54704609	54752862	+	protein_coding	RPS9		ENSG00000170889	36805.3	0.552187	0.0374276	-14.7535	2.92324e-49	5.21025e-48
chr17	47481413	47492246	-	protein_coding	PHB		ENSG00000167085	9403.58	0.547642	0.0371287	-14.7498	3.08499e-49	5.4945e-48
chr8	37553268	37557537	+	protein_coding	ZNF703		ENSG00000183779	14059	0.557159	0.0377791	-14.7478	3.17833e-49	5.65659e-48
chr6	32936436	32949282	+	protein_coding	BRD2		ENSG00000204256	15643.4	0.483337	0.0327771	-14.7462	3.25577e-49	5.79015e-48
chr14	64319682	64693165	+	protein_coding	SYNE2		ENSG00000054654	3906.18	-0.723781	0.0490944	14.7426	3.43096e-49	6.09725e-48
chr9	139270028	139293249	-	protein_coding	SNAPC4		ENSG00000165684	2238.21	0.748907	0.050817	-14.7374	3.71061e-49	6.58939e-48
chr7	1191706	1200395	-	protein_coding	ZFAND2A		ENSG00000178381	418.515	1.50903	0.102416	-14.7343	3.87925e-49	6.88383e-48
chr17	46180718	46200436	+	protein_coding	SNX11		ENSG00000002919	1384.77	0.909635	0.0617654	-14.7273	4.30797e-49	7.63901e-48
chr1	1177825	1182102	-	protein_coding	FAM132A		ENSG00000184163	141.284	2.82052	0.191522	-14.7269	4.33285e-49	7.67751e-48
chr19	50691442	50813802	+	protein_coding	MYH14		ENSG00000105357	1970.33	-0.790931	0.0537304	14.7203	4.77208e-49	8.44961e-48
chr19	42734337	42746777	-	protein_coding	GSK3A		ENSG00000105723	2533.82	0.768047	0.052179	-14.7195	4.83369e-49	8.55245e-48
chr1	46152885	46160115	+	protein_coding	TMEM69		ENSG00000159596	826.87	-1.14147	0.0775574	14.7178	4.9585e-49	8.76689e-48
chr19	58111252	58124090	+	protein_coding	ZNF530		ENSG00000183647	492.171	1.49599	0.101712	-14.7081	5.72226e-49	1.01099e-47
chr22	24129149	24176703	+	protein_coding	SMARCB1		ENSG00000099956	7476.75	0.538236	0.0366115	-14.7013	6.32446e-49	1.11657e-47
chr3	14444075	14530857	+	protein_coding	SLC6A6		ENSG00000131389	1429.03	-0.871783	0.0593024	14.7006	6.38758e-49	1.12689e-47
chr1	101455178	101491644	-	protein_coding	DPH5		ENSG00000117543	731.05	-1.22506	0.0833374	14.7	6.45031e-49	1.13713e-47
chr12	76438669	76478813	-	protein_coding	NAP1L1		ENSG00000187109	20524.2	-0.632196	0.0430211	14.695	6.93681e-49	1.22201e-47
chr17	17713712	17740325	-	protein_coding	SREBF1		ENSG00000072310	1404.05	-0.881391	0.0599964	14.6907	7.39194e-49	1.30124e-47
chr7	112120907	112131117	+	protein_coding	LSMEM1		ENSG00000181016	157.709	2.59229	0.176609	-14.6781	8.90081e-49	1.56572e-47
chr7	100875372	100882101	-	protein_coding	CLDN15		ENSG00000106404	947.242	1.00444	0.0684619	-14.6716	9.80456e-49	1.72344e-47
chr5	149737201	149779871	+	protein_coding	TCOF1		ENSG00000070814	15662.6	0.537971	0.0366692	-14.6709	9.9033e-49	1.73954e-47
chr10	51748077	51770259	+	protein_coding	AGAP6		ENSG00000204149	1005.55	1.01719	0.0693405	-14.6695	1.01061e-48	1.77388e-47
chr1	116184573	116240845	+	protein_coding	VANGL1		ENSG00000173218	2201.44	0.952643	0.0649527	-14.6667	1.053e-48	1.84693e-47
chr9	131445702	131458679	+	protein_coding	SET		ENSG00000119335	32533	0.530918	0.0362017	-14.6656	1.07141e-48	1.87786e-47
chr12	51745030	51786651	-	protein_coding	GALNT6		ENSG00000139629	396.401	-1.55177	0.105816	14.6648	1.08405e-48	1.89866e-47
chr15	69070873	69113236	-	protein_coding	ANP32A		ENSG00000140350	14428	0.518195	0.0353426	-14.6621	1.12813e-48	1.97442e-47
chr3	63996224	64009658	-	protein_coding	PSMD6		ENSG00000163636	5973.02	0.553304	0.0377411	-14.6605	1.15353e-48	2.01743e-47
chr4	169784920	169931426	-	protein_coding	CBR4		ENSG00000145439	903.195	-1.17957	0.0804816	14.6563	1.22725e-48	2.14482e-47
chr22	40806284	41032706	-	protein_coding	MKL1		ENSG00000196588	2249.59	0.770091	0.0525445	-14.656	1.23364e-48	2.15442e-47
chr15	52043757	52108565	+	protein_coding	TMOD2		ENSG00000128872	654.591	-1.18825	0.0811136	14.6492	1.36388e-48	2.38017e-47
chr9	36214437	36277053	-	protein_coding	GNE		ENSG00000159921	1541.67	-0.897473	0.0612682	14.6483	1.38201e-48	2.41006e-47
chr19	9671028	9695209	-	protein_coding	ZNF121		ENSG00000197961	2363.85	0.770002	0.052574	-14.6461	1.42747e-48	2.48755e-47
chr3	135684514	135866733	+	protein_coding	PPP2R3A		ENSG00000073711	208.222	-2.29036	0.156399	14.6443	1.46421e-48	2.54974e-47
chr17	18148149	18162230	-	protein_coding	FLII		ENSG00000177731	5835.22	-0.5735	0.0391756	14.6392	1.57866e-48	2.74707e-47
chr17	45000482	45105003	+	protein_coding	GOSR2		ENSG00000108433	706.466	1.14121	0.0780069	-14.6297	1.81715e-48	3.15981e-47
chr20	33284721	33413452	-	protein_coding	NCOA6		ENSG00000198646	3404.65	0.719394	0.0491882	-14.6253	1.93576e-48	3.36365e-47
chr10	102747123	102754158	+	protein_coding	C10orf2		ENSG00000107815	2913.86	0.729103	0.0498625	-14.6223	2.02477e-48	3.51579e-47
chr11	118443104	118473748	+	protein_coding	ARCN1		ENSG00000095139	9185.23	0.517981	0.0354257	-14.6216	2.04473e-48	3.54791e-47
chr10	13359423	13390297	-	protein_coding	SEPHS1		ENSG00000086475	4712.57	0.601435	0.0411351	-14.6209	2.065e-48	3.58051e-47
chr19	1397090	1401569	-	protein_coding	GAMT		ENSG00000130005	1849.77	-0.852748	0.0583247	14.6207	2.07248e-48	3.59091e-47
chr7	96110937	96339203	-	protein_coding	SHFM1		ENSG00000127922	4647.86	0.679891	0.0465066	-14.6192	2.1179e-48	3.667e-47
chr4	78978723	79465423	+	protein_coding	FRAS1		ENSG00000138759	1527.6	-0.893971	0.0611572	14.6176	2.16912e-48	3.753e-47
chr17	74553847	74561430	+	processed_transcript	SNHG16		ENSG00000163597	5043.25	0.599617	0.0410204	-14.6175	2.17198e-48	3.75526e-47
chr11	134201767	134248235	+	protein_coding	GLB1L2		ENSG00000149328	1192.99	-0.934835	0.063971	14.6134	2.3069e-48	3.9857e-47
chr19	47906315	47922780	-	protein_coding	MEIS3		ENSG00000105419	500.442	-1.35954	0.0930664	14.6083	2.48627e-48	4.29254e-47
chr17	77751930	77761782	+	protein_coding	CBX2		ENSG00000173894	6329.27	0.59072	0.0404496	-14.6038	2.65459e-48	4.57987e-47
chr10	81142080	81205383	-	protein_coding	ZCCHC24		ENSG00000165424	888.724	-1.07496	0.0736379	14.5979	2.89538e-48	4.99175e-47
chr8	37700785	37707422	-	protein_coding	BRF2		ENSG00000104221	455.9	1.55532	0.106546	-14.5977	2.90653e-48	5.00742e-47
chr22	29999544	30094587	+	protein_coding	NF2		ENSG00000186575	3651.22	0.682122	0.0467324	-14.5963	2.96315e-48	5.10133e-47
chr11	33719806	33757991	-	protein_coding	CD59		ENSG00000085063	2362.86	0.727213	0.0498279	-14.5945	3.04387e-48	5.23658e-47
chr6	105175967	105307794	-	protein_coding	HACE1		ENSG00000085382	780.924	-1.11389	0.0763296	14.5932	3.10311e-48	5.3347e-47
chr17	79825596	79829282	-	protein_coding	ARHGDIA		ENSG00000141522	8877.84	0.622885	0.0426943	-14.5894	3.28095e-48	5.63644e-47
chr21	47706250	47717665	+	protein_coding	YBEY		ENSG00000182362	334.302	-1.76426	0.120932	14.5889	3.30507e-48	5.67386e-47
chr12	79968758	80084877	-	protein_coding	PAWR		ENSG00000177425	2556.72	-0.725957	0.0497627	14.5884	3.33023e-48	5.71301e-47
chr4	159593276	159630775	+	protein_coding	ETFDH		ENSG00000171503	1097.75	-0.945715	0.0648453	14.5842	3.54138e-48	6.07093e-47
chr3	12598512	12625212	+	protein_coding	MKRN2		ENSG00000075975	3271.2	0.723408	0.0496063	-14.583	3.60466e-48	6.17505e-47
chr9	32972603	33025166	-	protein_coding	APTX		ENSG00000137074	1345.01	-0.897825	0.0615839	14.5789	3.8264e-48	6.55027e-47
chr12	56710006	56727837	-	protein_coding	PAN2		ENSG00000135473	1341.14	-0.973439	0.066803	14.5718	4.24558e-48	7.26272e-47
chr16	90014332	90034468	+	protein_coding	DEF8		ENSG00000140995	3076.87	0.690281	0.0473784	-14.5695	4.38956e-48	7.50373e-47
chr5	61683080	61699766	-	protein_coding	DIMT1		ENSG00000086189	1508.42	-0.955559	0.0655912	14.5684	4.46109e-48	7.62064e-47
chr9	77595935	77643339	-	protein_coding	C9orf41		ENSG00000156017	1259.39	-1.10078	0.0755678	14.5668	4.56662e-48	7.79541e-47
chr19	50832909	50886239	+	protein_coding	NR1H2		ENSG00000131408	1185.81	0.960623	0.0659666	-14.5623	4.88044e-48	8.32525e-47
chr2	190649106	190742355	+	protein_coding	PMS1		ENSG00000064933	1099.01	-0.938696	0.0644638	14.5616	4.92901e-48	8.40219e-47
chr3	182733005	182833863	-	protein_coding	MCCC1		ENSG00000078070	490.344	-1.34672	0.0925003	14.5591	5.11167e-48	8.70743e-47
chr19	57862674	57871266	+	protein_coding	ZNF304		ENSG00000131845	466.206	1.41489	0.0972056	-14.5556	5.37751e-48	9.15386e-47
chr2	44001177	44037149	+	protein_coding	DYNC2LI1		ENSG00000138036	559.553	-1.62167	0.111415	14.5553	5.40804e-48	9.19936e-47
chr2	65537984	65659771	-	protein_coding	SPRED2		ENSG00000198369	977.55	1.01304	0.0696298	-14.5489	5.9367e-48	1.00915e-46
chr21	40546694	40555777	-	protein_coding	PSMG1		ENSG00000183527	2062.25	-0.799223	0.0549482	14.545	6.27967e-48	1.06671e-46
chr12	132413744	132428406	+	protein_coding	PUS1		ENSG00000177192	3177.32	0.767195	0.0527702	-14.5384	6.91567e-48	1.17392e-46
chr12	76738253	76742222	-	protein_coding	BBS10		ENSG00000179941	720.664	-1.17788	0.0810832	14.5269	8.18774e-48	1.38888e-46
chr4	57843887	57897334	+	protein_coding	POLR2B		ENSG00000047315	9785.68	0.563798	0.0388171	-14.5245	8.47838e-48	1.43718e-46
chr10	103867316	103880210	-	protein_coding	LDB1		ENSG00000198728	2683.27	0.719116	0.0495156	-14.523	8.66201e-48	1.46728e-46
chr13	77618791	77901185	-	protein_coding	MYCBP2		ENSG00000005810	6811.26	-0.712652	0.0490999	14.5143	9.83134e-48	1.66419e-46
chr9	139685806	139695010	+	protein_coding	TMEM141		ENSG00000244187	1017.37	-1.01727	0.0701287	14.5058	1.11323e-47	1.8831e-46
chr1	65613231	65697828	+	protein_coding	AK4		ENSG00000162433	3644.06	-0.626773	0.0432185	14.5024	1.1693e-47	1.97655e-46
chr2	178257371	178408564	+	protein_coding	AGPS		ENSG00000018510	3377.63	-0.713475	0.0492263	14.4938	1.32643e-47	2.2406e-46
chr16	87417600	87438385	+	protein_coding	MAP1LC3B		ENSG00000140941	2995.83	0.677607	0.0467566	-14.4922	1.35718e-47	2.29096e-46
chr8	42704779	42752433	-	protein_coding	RNF170		ENSG00000120925	485.569	-1.4879	0.102705	14.4871	1.46151e-47	2.46534e-46
chr8	81540685	81787016	-	protein_coding	ZNF704		ENSG00000164684	1480.14	-0.884858	0.0610886	14.4848	1.51094e-47	2.54696e-46
chr3	142025448	142166904	-	protein_coding	XRN1		ENSG00000114127	1508.72	-0.863122	0.05961	14.4795	1.63286e-47	2.75056e-46
chr11	66610305	66614017	+	protein_coding	RCE1		ENSG00000173653	1048.07	1.00496	0.0694255	-14.4754	1.73407e-47	2.91901e-46
chr16	57546089	57570511	-	protein_coding	CCDC102A		ENSG00000135736	904.107	1.08425	0.0749484	-14.4666	1.96989e-47	3.31368e-46
chr11	9685623	9774538	+	protein_coding	SWAP70		ENSG00000133789	2333.43	0.729803	0.0504934	-14.4534	2.38484e-47	4.00891e-46
chr13	22066835	22178353	-	protein_coding	MICU2		ENSG00000165487	1127.52	-0.92495	0.0640232	14.4471	2.6146e-47	4.39209e-46
chr19	17970684	17974962	+	protein_coding	RPL18A		ENSG00000105640	34192.4	0.54378	0.037663	-14.4381	2.98134e-47	5.00468e-46
chr8	98656406	98740998	+	protein_coding	MTDH		ENSG00000147649	6344.34	-0.58482	0.0405081	14.4371	3.02326e-47	5.07155e-46
chr21	17102343	17252377	+	protein_coding	USP25		ENSG00000155313	1236.78	-0.910559	0.0630721	14.4368	3.03646e-47	5.09016e-46
chr6	43737920	43754224	+	protein_coding	VEGFA		ENSG00000112715	1598.82	-0.894311	0.0619486	14.4363	3.05697e-47	5.12101e-46
chr1	213031596	213072705	+	protein_coding	FLVCR1		ENSG00000162769	1999.68	0.727914	0.0504334	-14.4332	3.20053e-47	5.35779e-46
chrX	24167289	24234372	+	protein_coding	ZFX		ENSG00000005889	2695.27	0.740257	0.051297	-14.4308	3.31226e-47	5.541e-46
chr8	146015149	146017972	-	protein_coding	RPL8		ENSG00000161016	94596.6	0.597864	0.0414339	-14.4293	3.38367e-47	5.65657e-46
chr1	201434619	201438365	-	protein_coding	PHLDA3		ENSG00000174307	1706.83	0.867859	0.0601812	-14.4208	3.83014e-47	6.39852e-46
chr3	169940152	170023769	+	protein_coding	PRKCI		ENSG00000163558	2169.33	-0.762394	0.0528727	14.4194	3.90623e-47	6.52114e-46
chr3	12525930	12581122	+	protein_coding	TSEN2		ENSG00000154743	800.5	-1.18949	0.0825201	14.4145	4.19422e-47	6.99711e-46
chr5	130494719	130507428	-	protein_coding	HINT1		ENSG00000169567	6746.42	0.581225	0.0403331	-14.4106	4.43745e-47	7.39778e-46
chr6	19837616	19840915	+	protein_coding	ID4		ENSG00000172201	2112.04	-0.768014	0.0533098	14.4066	4.70061e-47	7.83111e-46
chr20	16710605	16722421	+	protein_coding	SNRPB2		ENSG00000125870	3181.65	0.780685	0.0541961	-14.4048	4.82537e-47	8.03344e-46
chr12	57923884	57941114	-	protein_coding	DCTN2		ENSG00000175203	3437.45	-0.659301	0.0457746	14.4032	4.93818e-47	8.21561e-46
chr19	11616730	11639989	-	protein_coding	ECSIT		ENSG00000130159	2141.34	0.797204	0.0553756	-14.3963	5.45765e-47	9.07362e-46
chrMT	14148	14673	-	protein_coding	MT-ND6		ENSG00000198695	2015.13	0.956709	0.0665255	-14.3811	6.80284e-47	1.13023e-45
chr11	67250511	67258574	+	protein_coding	AIP		ENSG00000110711	2725.66	0.75353	0.0523981	-14.3809	6.82436e-47	1.13303e-45
chr11	86656720	86666433	-	protein_coding	FZD4		ENSG00000174804	549.146	-1.26875	0.088251	14.3766	7.25298e-47	1.20337e-45
chr2	43393799	43823185	-	protein_coding	THADA		ENSG00000115970	1557.72	-0.804091	0.055961	14.3688	8.12611e-47	1.34731e-45
chr15	52230221	52264003	-	protein_coding	LEO1		ENSG00000166477	1451.35	0.846566	0.0589195	-14.3682	8.19446e-47	1.35772e-45
chr6	136578000	136610989	-	protein_coding	BCLAF1		ENSG00000029363	16773.9	0.582661	0.0405525	-14.3681	8.20778e-47	1.35899e-45
chr12	56810902	56843187	-	protein_coding	TIMELESS		ENSG00000111602	6426.33	-0.571005	0.0397415	14.368	8.21891e-47	1.35991e-45
chr16	5074844	5084142	-	protein_coding	NAGPA		ENSG00000103174	787.365	1.08407	0.0754522	-14.3676	8.26823e-47	1.36713e-45
chr17	36886487	36891297	+	protein_coding	CISD3		ENSG00000230055	648.954	-1.28538	0.0894716	14.3663	8.4156e-47	1.39055e-45
chrX	153733349	153744566	-	protein_coding	FAM3A		ENSG00000071889	1971.56	-0.776282	0.0540353	14.3662	8.43359e-47	1.39258e-45
chr3	9932237	9936033	+	protein_coding	JAGN1		ENSG00000171135	1656.71	-0.847043	0.0589635	14.3656	8.51241e-47	1.40464e-45
chr1	38002141	38019903	-	protein_coding	SNIP1		ENSG00000163877	1060.1	1.03976	0.0724148	-14.3585	9.43079e-47	1.55512e-45
chr13	31032883	31191734	-	protein_coding	HMGB1		ENSG00000189403	22515.5	0.511181	0.0356166	-14.3523	1.03034e-46	1.69785e-45
chr2	171784973	171823639	+	protein_coding	GORASP2		ENSG00000115806	4890.34	0.553279	0.0385513	-14.3518	1.03848e-46	1.71011e-45
chr16	31469400	31478487	+	protein_coding	ARMC5		ENSG00000140691	828.15	1.07732	0.0750683	-14.3513	1.04626e-46	1.72174e-45
chr21	46825051	46933634	+	protein_coding	COL18A1		ENSG00000182871	3158.09	-0.677782	0.0472324	14.3499	1.06659e-46	1.75401e-45
chr7	6629647	6648357	+	protein_coding	C7orf26		ENSG00000146576	1161.22	0.913392	0.0636721	-14.3453	1.14071e-46	1.87463e-45
chr1	85715638	85725355	-	protein_coding	C1orf52		ENSG00000162642	2060.96	0.72784	0.0507441	-14.3433	1.17271e-46	1.92591e-45
chr3	126707436	126756235	+	protein_coding	PLXNA1		ENSG00000114554	3741.28	-0.646252	0.0450737	14.3377	1.27266e-46	2.08864e-45
chr16	58496749	58547532	+	protein_coding	NDRG4		ENSG00000103034	926.474	-1.09131	0.0761168	14.3373	1.27989e-46	2.09909e-45
chr16	86508134	86542705	-	lincRNA	FENDRR		ENSG00000268388	246.348	-1.93402	0.134929	14.3336	1.34877e-46	2.21056e-45
chr10	27035521	27150016	-	protein_coding	ABI1		ENSG00000136754	1785.78	0.801551	0.0559306	-14.3312	1.39736e-46	2.28866e-45
chr5	133450401	133487556	+	protein_coding	TCF7		ENSG00000081059	524.179	-1.36487	0.0952393	14.3309	1.40287e-46	2.29613e-45
chr10	79793517	79816570	+	protein_coding	RPS24		ENSG00000138326	28692.1	0.469611	0.0327744	-14.3286	1.45007e-46	2.37178e-45
chr3	32147180	32210205	+	protein_coding	GPD1L		ENSG00000152642	1723.38	-0.768241	0.0536175	14.3282	1.45878e-46	2.38441e-45
chr1	6051525	6161253	+	protein_coding	KCNAB2		ENSG00000069424	247.25	-1.93565	0.135116	14.3258	1.5097e-46	2.46598e-45
chr7	43980493	44058774	-	pseudogene	POLR2J4		ENSG00000214783	469.753	1.35816	0.0948079	-14.3254	1.51769e-46	2.47737e-45
chr16	81416873	81424489	+	lincRNA	MIR4720		ENSG00000261609	1203.32	0.884972	0.0617835	-14.3238	1.55488e-46	2.53636e-45
chr17	55938603	56032684	-	protein_coding	CUEDC1		ENSG00000180891	1455.08	0.920788	0.064289	-14.3226	1.58021e-46	2.57594e-45
chr19	7459998	7537363	+	protein_coding	ARHGEF18		ENSG00000104880	1275.65	0.929065	0.0648687	-14.3222	1.58895e-46	2.58846e-45
chr1	89445138	89458643	-	protein_coding	RBMXL1		ENSG00000213516	669.025	-1.20883	0.0844529	14.3137	1.79688e-46	2.92521e-45
chr2	234384165	234475428	-	protein_coding	USP40		ENSG00000085982	1049.26	-0.948418	0.066264	14.3127	1.82227e-46	2.96365e-45
chr15	43650369	43663223	-	protein_coding	ZSCAN29		ENSG00000140265	1552.56	0.80603	0.0563157	-14.3127	1.82294e-46	2.96365e-45
chr16	20744985	20753406	-	protein_coding	THUMPD1		ENSG00000066654	2645.92	0.689084	0.0481461	-14.3124	1.83189e-46	2.97621e-45
chr6	36164520	36200567	+	protein_coding	BRPF3		ENSG00000096070	2092.23	0.867805	0.0606418	-14.3103	1.88592e-46	3.06193e-45
chr21	47744035	47865682	+	protein_coding	PCNT		ENSG00000160299	5460.38	-0.54613	0.038179	14.3045	2.05197e-46	3.32931e-45
chr11	44907453	44972840	-	protein_coding	TP53I11		ENSG00000175274	1766.5	-0.785579	0.0549275	14.3021	2.12281e-46	3.44194e-45
chr6	2948392	2972090	-	protein_coding	SERPINB6		ENSG00000124570	1647.71	-0.803526	0.0561922	14.2996	2.20021e-46	3.56504e-45
chr6	30152231	30181204	-	protein_coding	TRIM26		ENSG00000234127	2569.62	0.71415	0.0499536	-14.2962	2.3093e-46	3.73931e-45
chr16	75262927	75301951	-	protein_coding	BCAR1		ENSG00000050820	2571.88	0.774037	0.0541532	-14.2935	2.4034e-46	3.88908e-45
chr6	116892529	116918838	+	protein_coding	RWDD1		ENSG00000111832	2950.96	0.678078	0.04745	-14.2904	2.51337e-46	4.06432e-45
chr1	154554537	154600475	-	protein_coding	ADAR		ENSG00000160710	15473.3	0.526214	0.0368256	-14.2894	2.54961e-46	4.12017e-45
chr3	128968448	128996614	+	protein_coding	COPG1		ENSG00000181789	4133.3	-0.578584	0.0404976	14.2869	2.64161e-46	4.26599e-45
chr8	86019381	86058311	+	protein_coding	LRRCC1		ENSG00000133739	240.473	-1.96689	0.137746	14.2792	2.95062e-46	4.76186e-45
chr2	152266396	152364527	+	protein_coding	RIF1		ENSG00000080345	4094.94	-0.769596	0.0539179	14.2735	3.20174e-46	5.16368e-45
chr1	155916644	155966129	-	protein_coding	ARHGEF2		ENSG00000116584	3139.69	0.725779	0.0508737	-14.2663	3.54983e-46	5.72127e-45
chr13	45563686	45607746	+	protein_coding	KIAA1704		ENSG00000133114	1199.59	-0.916867	0.064279	14.2639	3.67538e-46	5.91967e-45
chr5	176928907	176938275	-	protein_coding	DOK3		ENSG00000146094	468.182	1.36375	0.0956106	-14.2636	3.68821e-46	5.93639e-45
chr12	48176504	48226915	-	protein_coding	HDAC7		ENSG00000061273	1322.09	0.99364	0.0696672	-14.2627	3.7384e-46	6.01319e-45
chr12	27863705	27909228	+	protein_coding	MRPS35		ENSG00000061794	2511.26	0.730354	0.0512146	-14.2607	3.84802e-46	6.1854e-45
chr16	50058320	50070999	+	protein_coding	CNEP1R1		ENSG00000205423	622.048	1.25563	0.0880619	-14.2585	3.96887e-46	6.37544e-45
chr15	43699406	43802926	-	protein_coding	TP53BP1		ENSG00000067369	2765.42	-0.668817	0.0469095	14.2576	4.02102e-46	6.45494e-45
chr1	2121236	2123179	+	protein_coding	AL590822.2		ENSG00000269554	318.233	1.62981	0.114338	-14.2544	4.2108e-46	6.75512e-45
chr19	10982188	11033453	+	protein_coding	CARM1		ENSG00000142453	4015.62	-0.608845	0.0427264	14.2499	4.49184e-46	7.2012e-45
chr6	80816363	81055987	+	protein_coding	BCKDHB		ENSG00000083123	663.519	-1.16041	0.0814336	14.2497	4.50006e-46	7.20961e-45
chr20	32244892	32262269	-	protein_coding	NECAB3		ENSG00000125967	517.771	-1.32593	0.0930559	14.2487	4.56652e-46	7.31125e-45
chr6	88299838	88377169	+	protein_coding	ORC3		ENSG00000135336	1003.85	-1.00973	0.0708769	14.2462	4.73461e-46	7.57537e-45
chr11	71639746	71708643	+	protein_coding	RNF121		ENSG00000137522	1386.01	0.846173	0.0594154	-14.2417	5.05147e-46	8.07702e-45
chr1	162531320	162569627	+	protein_coding	UAP1		ENSG00000117143	2182.29	-0.723002	0.0507673	14.2415	5.06374e-46	8.0913e-45
chr2	32582095	32843966	+	protein_coding	BIRC6		ENSG00000115760	4485.33	-0.739874	0.0519735	14.2356	5.50885e-46	8.79674e-45
chr18	77439800	77514510	+	protein_coding	CTDP1		ENSG00000060069	1584.65	0.817143	0.0574055	-14.2346	5.58971e-46	8.91998e-45
chr16	88922627	88929094	+	protein_coding	TRAPPC2L		ENSG00000167515	1808.72	0.798607	0.0561054	-14.234	5.63388e-46	8.98455e-45
chr18	55102916	55158530	+	protein_coding	ONECUT2		ENSG00000119547	2014.39	-0.770399	0.0541337	14.2314	5.84767e-46	9.31936e-45
chr15	96869166	96883492	+	protein_coding	NR2F2		ENSG00000185551	4809.09	0.693375	0.048735	-14.2275	6.18846e-46	9.85599e-45
chr5	10250032	10266524	+	protein_coding	CCT5		ENSG00000150753	19097.1	0.436458	0.0306815	-14.2254	6.37252e-46	1.01425e-44
chrX	100264334	100307105	-	protein_coding	TRMT2B		ENSG00000188917	919.84	-1.01957	0.0716852	14.2229	6.60585e-46	1.05069e-44
chr7	139025104	139108198	+	protein_coding	C7orf55-LUC7L2		ENSG00000146963	3879.16	0.686281	0.0482692	-14.2178	7.10733e-46	1.12972e-44
chr13	35516423	36247159	+	protein_coding	NBEA		ENSG00000172915	800.637	-1.04722	0.0737109	14.2071	8.27292e-46	1.31413e-44
chr6	138411922	138428648	-	protein_coding	PERP		ENSG00000112378	3169.92	0.61458	0.0433013	-14.1931	1.01065e-45	1.60434e-44
chr17	43128977	43186384	+	protein_coding	NMT1		ENSG00000136448	8045.73	0.494655	0.0348534	-14.1925	1.02011e-45	1.61829e-44
chr5	154237112	154256353	+	protein_coding	CNOT8		ENSG00000155508	2295.57	0.697667	0.0491627	-14.191	1.04198e-45	1.65191e-44
chr4	52709165	52783003	+	protein_coding	DCUN1D4		ENSG00000109184	1632.01	-0.883092	0.0622486	14.1865	1.11002e-45	1.75862e-44
chr11	695615	705028	+	protein_coding	TMEM80		ENSG00000177042	896.073	-1.12663	0.0794303	14.1838	1.15391e-45	1.82617e-44
chr22	38348613	38437113	+	protein_coding	POLR2F		ENSG00000100142	4582.3	0.676137	0.0476696	-14.1838	1.15417e-45	1.82617e-44
chr2	73460547	73480149	+	protein_coding	CCT7		ENSG00000135624	20454.8	-0.577034	0.0406928	14.1803	1.21399e-45	1.91959e-44
chr19	925780	975939	+	protein_coding	ARID3A		ENSG00000116017	3314.39	0.604769	0.0426636	-14.1753	1.30308e-45	2.0591e-44
chr2	73114488	73119287	+	protein_coding	SPR		ENSG00000116096	1540.85	0.831203	0.0586608	-14.1696	1.4123e-45	2.23024e-44
chrX	107683073	107940775	+	protein_coding	COL4A5		ENSG00000188153	1095.6	-0.947346	0.0668729	14.1664	1.47964e-45	2.33506e-44
chr12	110906168	110928190	+	protein_coding	FAM216A		ENSG00000204856	752.781	-1.21643	0.0858934	14.1621	1.57152e-45	2.47843e-44
chr13	53226843	53262433	+	protein_coding	SUGT1		ENSG00000165416	2114.86	0.79768	0.0563254	-14.162	1.57472e-45	2.48187e-44
chr19	12841453	12845589	-	protein_coding	C19orf43		ENSG00000123144	7466.15	0.599804	0.0423625	-14.1588	1.64697e-45	2.59406e-44
chr16	30709529	30755602	+	protein_coding	SRCAP		ENSG00000080603	16538.7	0.591639	0.0417875	-14.1583	1.65979e-45	2.61255e-44
chr11	57416464	57429340	+	protein_coding	CLP1		ENSG00000172409	1084.24	0.976551	0.0690463	-14.1434	2.05039e-45	3.22527e-44
chr22	36906896	36925483	-	protein_coding	EIF3D		ENSG00000100353	12658	0.490922	0.0347124	-14.1426	2.07611e-45	3.26362e-44
chr3	160822483	160971320	+	protein_coding	NMD3		ENSG00000169251	2109	-0.72691	0.0514002	14.1422	2.08761e-45	3.27957e-44
chr10	1085847	1095110	-	protein_coding	IDI1		ENSG00000067064	1317.31	-0.870024	0.0615445	14.1365	2.26286e-45	3.55257e-44
chr2	216176539	216214487	+	protein_coding	ATIC		ENSG00000138363	4899.03	-0.617654	0.0436988	14.1343	2.33285e-45	3.66008e-44
chr1	154934773	154946871	-	protein_coding	SHC1		ENSG00000160691	1614.78	0.867157	0.0613741	-14.129	2.51529e-45	3.94376e-44
chr17	57286760	57292608	+	protein_coding	SMG8		ENSG00000167447	2081.49	0.755457	0.0534727	-14.1279	2.55665e-45	4.00602e-44
chr19	51300960	51308186	-	protein_coding	C19orf48		ENSG00000167747	6702.31	0.522019	0.0369566	-14.1252	2.65667e-45	4.16006e-44
chr21	27106880	27144771	+	protein_coding	GABPA		ENSG00000154727	3241.34	0.631944	0.0447491	-14.1219	2.78271e-45	4.3546e-44
chr3	121488609	121553926	-	protein_coding	IQCB1		ENSG00000173226	1462.65	-0.831737	0.0589018	14.1207	2.82968e-45	4.42525e-44
chr11	66384052	66406124	+	protein_coding	RBM14		ENSG00000239306	4136.27	0.668418	0.0473489	-14.1168	2.99064e-45	4.67396e-44
chr12	42632248	42853517	+	protein_coding	PPHLN1		ENSG00000134283	3169.89	0.65545	0.0464335	-14.1159	3.03213e-45	4.73574e-44
chr1	161009040	161015767	-	protein_coding	USF1		ENSG00000158773	2173.11	0.787208	0.0557783	-14.1132	3.15122e-45	4.91858e-44
chr2	20646834	20649200	+	protein_coding	RHOB		ENSG00000143878	3379.99	-0.721683	0.0511478	14.1098	3.30699e-45	5.1584e-44
chr7	99661655	99680171	-	protein_coding	ZNF3		ENSG00000166526	1620.99	0.771214	0.0546622	-14.1087	3.35554e-45	5.23075e-44
chr22	42229108	42303312	+	protein_coding	SREBF2		ENSG00000198911	4651.35	-0.584258	0.0414168	14.1068	3.45014e-45	5.37476e-44
chr2	85829978	85876403	+	protein_coding	USP39		ENSG00000168883	4958.46	0.625633	0.0443559	-14.1048	3.54697e-45	5.52206e-44
chr20	20015011	20036690	-	protein_coding	CRNKL1		ENSG00000101343	2106.55	0.727717	0.0516083	-14.1008	3.75616e-45	5.84399e-44
chr1	107599266	107601916	+	protein_coding	PRMT6		ENSG00000198890	1852.42	-0.786711	0.0557986	14.0991	3.84503e-45	5.97842e-44
chr7	27169595	27195542	+	antisense	HOXA-AS3		ENSG00000254369	1016.7	1.24374	0.0882294	-14.0966	3.98308e-45	6.1891e-44
chr1	45976707	45988719	-	protein_coding	PRDX1		ENSG00000117450	17756.9	0.476024	0.0337733	-14.0947	4.09657e-45	6.36137e-44
chr3	123328895	123603178	-	protein_coding	MYLK		ENSG00000065534	246.132	-1.89467	0.134502	14.0866	4.58924e-45	7.12185e-44
chr9	100395907	100436030	+	protein_coding	NCBP1		ENSG00000136937	2874.37	-0.671236	0.0476566	14.0848	4.70725e-45	7.30031e-44
chr20	2673479	2740754	+	protein_coding	EBF4		ENSG00000088881	258.088	-2.01095	0.142815	14.0808	4.98626e-45	7.72807e-44
chr2	113239730	113290227	+	protein_coding	TTL		ENSG00000114999	2498.88	-0.676172	0.0480339	14.077	5.26121e-45	8.14899e-44
chr1	43990857	44089343	+	protein_coding	PTPRF		ENSG00000142949	10174.5	-0.557994	0.0396467	14.0742	5.4759e-45	8.4761e-44
chr7	938414	1015235	-	protein_coding	COX19		ENSG00000240230	933.914	1.05717	0.0751241	-14.0723	5.62164e-45	8.69615e-44
chr5	137890570	137911133	-	protein_coding	HSPA9		ENSG00000113013	16378.6	-0.540161	0.0384197	14.0595	6.73946e-45	1.04187e-43
chr6	3224494	3231964	-	protein_coding	TUBB2B		ENSG00000137285	2411.77	-0.752737	0.053543	14.0585	6.82736e-45	1.05478e-43
chr19	12810007	12834825	-	protein_coding	TNPO2		ENSG00000105576	5921.26	0.553684	0.0393922	-14.0557	7.11005e-45	1.09776e-43
chr6	42018250	42055199	+	protein_coding	TAF8		ENSG00000137413	1817.8	0.759229	0.0540164	-14.0555	7.12312e-45	1.09907e-43
chr19	11309970	11373157	-	protein_coding	DOCK6		ENSG00000130158	1133.06	-0.935354	0.0665735	14.0499	7.7096e-45	1.18881e-43
chr1	38275238	38325292	-	protein_coding	MTF1		ENSG00000188786	1116.47	1.03453	0.0736448	-14.0476	7.97252e-45	1.22857e-43
chr1	1189288	1209265	-	protein_coding	UBE2J2		ENSG00000160087	3164.09	0.683749	0.0486748	-14.0473	8.0028e-45	1.23245e-43
chr5	5420776	5490347	+	protein_coding	KIAA0947		ENSG00000164151	4264.48	0.69913	0.0497848	-14.043	8.49987e-45	1.30817e-43
chr4	39289075	39367995	-	protein_coding	RFC1		ENSG00000035928	3769.36	-0.599254	0.0426982	14.0346	9.56806e-45	1.47164e-43
chr15	83782368	83783318	-	antisense	RP11-382A20.2		ENSG00000260579	112.358	2.97172	0.211747	-14.0343	9.61302e-45	1.47761e-43
chr14	24583403	24594451	+	protein_coding	DCAF11		ENSG00000100897	1398.39	-0.877192	0.06252	14.0306	1.01301e-44	1.5561e-43
chr1	226819390	226927024	-	protein_coding	ITPKB		ENSG00000143772	626.938	1.17252	0.0835744	-14.0297	1.0257e-44	1.57461e-43
chr18	46570038	46987717	-	protein_coding	DYM		ENSG00000141627	857.735	-1.00756	0.0718518	14.0227	1.13155e-44	1.736e-43
chr20	31407698	31438211	+	protein_coding	MAPRE1		ENSG00000101367	10065.8	0.520205	0.0371027	-14.0207	1.16497e-44	1.78614e-43
chr14	20914569	20923264	-	protein_coding	OSGEP		ENSG00000092094	1300.7	-0.9066	0.0646755	14.0177	1.21523e-44	1.86202e-43
chr12	110338068	110421646	+	protein_coding	TCHP		ENSG00000139437	1122.78	0.888495	0.0633927	-14.0157	1.24935e-44	1.91308e-43
chr6	10980991	11044547	-	protein_coding	ELOVL2		ENSG00000197977	930.839	-0.993511	0.0708991	14.013	1.29764e-44	1.98577e-43
chr21	44513065	44527697	-	protein_coding	U2AF1		ENSG00000160201	11989.4	0.490627	0.0350126	-14.0129	1.30017e-44	1.98839e-43
chr17	73772514	73781974	-	protein_coding	H3F3B		ENSG00000132475	24405.8	0.501453	0.0358029	-14.0059	1.43437e-44	2.19225e-43
chr10	5454513	5500426	+	protein_coding	NET1		ENSG00000173848	3880.43	0.576091	0.0411588	-13.9968	1.63074e-44	2.49081e-43
chr10	101471600	101491857	-	protein_coding	COX15		ENSG00000014919	3698.79	0.572425	0.0409002	-13.9957	1.65659e-44	2.5287e-43
chr16	21169697	21191937	+	protein_coding	TMEM159		ENSG00000011638	623.831	1.29334	0.0924367	-13.9916	1.75418e-44	2.67598e-43
chr17	7362684	7387582	-	protein_coding	ZBTB4		ENSG00000174282	1784.99	0.811266	0.0580256	-13.9812	2.03148e-44	3.09705e-43
chr17	43209966	43221548	+	protein_coding	ACBD4		ENSG00000181513	389.002	-1.55437	0.111245	13.9725	2.29488e-44	3.49641e-43
chr19	45853094	45874176	-	protein_coding	ERCC2		ENSG00000104884	1929.07	-0.814701	0.0583164	13.9703	2.36472e-44	3.60056e-43
chr6	26522075	26526807	+	lincRNA	HCG11		ENSG00000228223	659.648	-1.17456	0.0841144	13.9638	2.59143e-44	3.94327e-43
chr22	24951470	25005947	+	protein_coding	SNRPD3		ENSG00000100028	8342.39	0.599147	0.0429109	-13.9626	2.63685e-44	4.00987e-43
chr1	36067184	36107445	-	protein_coding	PSMB2		ENSG00000126067	6678.84	0.505452	0.0362195	-13.9553	2.92213e-44	4.4409e-43
chr1	244571795	244615436	-	protein_coding	ADSS		ENSG00000035687	2590.24	-0.753342	0.0540079	13.9487	3.20194e-44	4.8631e-43
chr10	28821421	28909928	+	protein_coding	WAC		ENSG00000095787	4361.35	0.563418	0.0404156	-13.9406	3.58931e-44	5.44802e-43
chr4	52886871	52904648	-	protein_coding	SGCB		ENSG00000163069	1842.8	0.72748	0.0521899	-13.9391	3.66626e-44	5.56134e-43
chr15	43803155	43823818	+	protein_coding	MAP1A		ENSG00000166963	1716.05	0.841203	0.0603552	-13.9375	3.74643e-44	5.67939e-43
chr10	121334198	121356541	-	protein_coding	TIAL1		ENSG00000151923	3739.52	0.580737	0.0416708	-13.9363	3.81179e-44	5.77486e-43
chr3	120111139	120170100	-	protein_coding	FSTL1		ENSG00000163430	5356.85	0.539983	0.0387527	-13.9341	3.93298e-44	5.95475e-43
chr10	99894386	100004654	+	protein_coding	R3HCC1L		ENSG00000166024	1071.73	1.00298	0.0719954	-13.9311	4.09853e-44	6.20151e-43
chr19	42590261	42700737	-	protein_coding	POU2F2		ENSG00000028277	152.201	2.51749	0.180737	-13.929	4.21942e-44	6.38045e-43
chrX	128673825	128726538	+	protein_coding	OCRL		ENSG00000122126	4425.96	0.554464	0.0398205	-13.9241	4.52259e-44	6.83464e-43
chr2	112812799	112876895	+	protein_coding	TMEM87B		ENSG00000153214	408.104	-1.57598	0.113197	13.9225	4.62455e-44	6.98437e-43
chr22	45704848	45737836	+	protein_coding	FAM118A		ENSG00000100376	1370.72	0.859416	0.0617308	-13.922	4.65673e-44	7.02858e-43
chr3	15602210	15643338	-	protein_coding	HACL1		ENSG00000131373	692.002	-1.10738	0.079543	13.9218	4.67149e-44	7.04648e-43
chr10	6186880	6277495	+	protein_coding	PFKFB3		ENSG00000170525	3980.78	0.622455	0.044714	-13.9208	4.73556e-44	7.13869e-43
chr10	133747954	133773331	+	protein_coding	PPP2R2D		ENSG00000175470	1675.98	0.761181	0.0546836	-13.9197	4.80743e-44	7.24251e-43
chr19	40854362	40886346	+	protein_coding	PLD3		ENSG00000105223	3722.15	-0.659765	0.0474029	13.9182	4.9085e-44	7.39018e-43
chr4	184365743	184369351	+	protein_coding	CDKN2AIP		ENSG00000168564	881.355	1.04479	0.0750751	-13.9166	5.02168e-44	7.5559e-43
chr11	112831996	113149158	+	protein_coding	NCAM1		ENSG00000149294	613.056	-1.15222	0.0828198	13.9124	5.32564e-44	8.00829e-43
chr16	67880634	67906470	+	protein_coding	NUTF2		ENSG00000102898	1957.54	0.809943	0.0582364	-13.9078	5.67608e-44	8.52995e-43
chr7	40172341	40174258	-	protein_coding	MPLKIP		ENSG00000168303	1022.94	-0.987061	0.0709879	13.9046	5.93606e-44	8.91513e-43
chr13	53029563	53050763	+	protein_coding	CKAP2		ENSG00000136108	7756.63	0.544065	0.039129	-13.9044	5.95717e-44	8.94129e-43
chr19	18942746	18979045	+	protein_coding	UPF1		ENSG00000005007	9290.45	0.535554	0.0385193	-13.9035	6.02935e-44	9.04403e-43
chr19	57999078	58006048	+	protein_coding	ZNF419		ENSG00000105136	400.986	1.53347	0.1103	-13.9027	6.09798e-44	9.14131e-43
chr11	66104803	66112596	-	protein_coding	BRMS1		ENSG00000174744	1753.11	0.839096	0.0603642	-13.9006	6.28492e-44	9.41572e-43
chr9	35696944	35732392	-	protein_coding	TLN1		ENSG00000137076	10048	-0.501193	0.0361124	13.8787	8.52869e-44	1.27693e-42
chr8	80830951	80942524	-	protein_coding	MRPS28		ENSG00000147586	714.583	1.2678	0.0913856	-13.8731	9.21599e-44	1.37898e-42
chr14	55833109	55878576	-	protein_coding	ATG14		ENSG00000126775	987.377	0.934075	0.0673309	-13.8729	9.24408e-44	1.38234e-42
chr9	32540541	32552551	-	protein_coding	TOPORS		ENSG00000197579	1036.32	-0.941177	0.0678606	13.8693	9.72572e-44	1.45346e-42
chr1	179809101	179846934	-	protein_coding	TOR1AIP2		ENSG00000169905	4055.79	0.574505	0.041426	-13.8682	9.86565e-44	1.47346e-42
chr16	81115565	81130008	-	protein_coding	GCSH		ENSG00000140905	1290.57	-0.91544	0.0660151	13.8671	1.00224e-43	1.49596e-42
chr5	70883114	70954531	+	protein_coding	MCCC2		ENSG00000131844	3406.31	-0.608973	0.0439372	13.8601	1.10531e-43	1.64878e-42
chr19	16222438	16245044	+	protein_coding	RAB8A		ENSG00000167461	1218.54	0.852876	0.0615623	-13.8539	1.20521e-43	1.79669e-42
chr17	38214542	38250120	+	protein_coding	THRA		ENSG00000126351	1830.32	0.750076	0.0541805	-13.844	1.3828e-43	2.06018e-42
chr8	134467090	134584183	-	protein_coding	ST3GAL1		ENSG00000008513	340.988	-1.62131	0.117125	13.8426	1.41062e-43	2.10033e-42
chr6	52226218	52272575	+	protein_coding	PAQR8		ENSG00000170915	556.408	-1.22807	0.0887312	13.8403	1.45593e-43	2.16646e-42
chr5	125935959	125962944	+	protein_coding	PHAX		ENSG00000164902	2680.73	0.66597	0.0481214	-13.8394	1.47466e-43	2.19298e-42
chr1	6241328	6269449	-	protein_coding	RPL22		ENSG00000116251	22796.4	0.566624	0.0409613	-13.8332	1.6076e-43	2.38922e-42
chr2	36583068	36778278	+	protein_coding	CRIM1		ENSG00000150938	1032.96	-1.00737	0.0728264	13.8325	1.6227e-43	2.40951e-42
chr7	127220671	127233665	-	protein_coding	GCC1		ENSG00000179562	1659.82	0.819488	0.0592437	-13.8325	1.62324e-43	2.40951e-42
chr1	168250277	168283664	+	protein_coding	TBX19		ENSG00000143178	150.096	2.43481	0.176053	-13.83	1.68084e-43	2.49349e-42
chr11	45868668	45904798	+	protein_coding	CRY2		ENSG00000121671	950.608	0.941953	0.0681219	-13.8275	1.74048e-43	2.58038e-42
chr17	49039534	49198226	-	protein_coding	SPAG9		ENSG00000008294	6311.35	-0.556477	0.0402485	13.8261	1.77481e-43	2.62966e-42
chr17	7387684	7417933	+	protein_coding	POLR2A		ENSG00000181222	17900.2	0.545907	0.0394911	-13.8235	1.83812e-43	2.72181e-42
chr11	63527363	63536113	-	processed_transcript	C11orf95		ENSG00000188070	2546.44	0.783413	0.0566798	-13.8217	1.88476e-43	2.78917e-42
chr16	2034207	2037750	+	protein_coding	GFER		ENSG00000127554	1042.61	1.10374	0.0798757	-13.8182	1.98041e-43	2.92893e-42
chr1	39491989	39500308	+	protein_coding	NDUFS5		ENSG00000168653	6618.48	0.546678	0.0395634	-13.8178	1.99162e-43	2.94371e-42
chrX	53401069	53449677	-	protein_coding	SMC1A		ENSG00000072501	19364.9	-0.487722	0.0353053	13.8144	2.0871e-43	3.08296e-42
chrX	54466833	54471920	+	protein_coding	TSR2		ENSG00000158526	2808.58	0.706441	0.0511731	-13.8049	2.37998e-43	3.51344e-42
chr1	8412456	8877702	-	protein_coding	RERE		ENSG00000142599	3251.75	0.700547	0.0507553	-13.8024	2.46359e-43	3.63466e-42
chr5	892757	919472	+	protein_coding	TRIP13		ENSG00000071539	2753.62	-0.655856	0.0475202	13.8016	2.49211e-43	3.67449e-42
chr7	97736196	97838945	+	protein_coding	LMTK2		ENSG00000164715	2901.49	0.856151	0.0620377	-13.8005	2.5314e-43	3.73017e-42
chr14	21668237	21675059	-	processed_transcript	LINC00641		ENSG00000258441	2158.55	0.824991	0.0598078	-13.794	2.768e-43	4.07632e-42
chr2	20110020	20189892	-	protein_coding	WDR35		ENSG00000118965	1442.3	-0.827694	0.0600121	13.7921	2.84287e-43	4.18404e-42
chr16	14927537	14990017	+	protein_coding	NOMO1		ENSG00000103512	3033.6	-0.629827	0.0456682	13.7914	2.87245e-43	4.22501e-42
chr2	69240309	69476459	+	protein_coding	ANTXR1		ENSG00000169604	1428.02	-0.909117	0.0659226	13.7907	2.90012e-43	4.26313e-42
chr1	226249551	226259702	+	protein_coding	H3F3A		ENSG00000163041	15203.5	0.552756	0.0400844	-13.7898	2.9358e-43	4.31296e-42
chr19	58258163	58269527	+	protein_coding	ZNF776		ENSG00000152443	636.313	1.25774	0.091219	-13.7882	3.00238e-43	4.4081e-42
chr1	150933058	150947479	-	protein_coding	CERS2		ENSG00000143418	3503.64	0.673787	0.0488828	-13.7837	3.19369e-43	4.68614e-42
chr1	235490664	235507847	+	protein_coding	GGPS1		ENSG00000152904	2371.45	-0.839132	0.0609092	13.7768	3.51673e-43	5.15703e-42
chr1	9294833	9331396	+	protein_coding	H6PD		ENSG00000049239	983.44	-1.10748	0.0803895	13.7765	3.53153e-43	5.17559e-42
chr11	126071992	126081587	-	protein_coding	RPUSD4		ENSG00000165526	2032.33	0.704861	0.0511723	-13.7743	3.64071e-43	5.33237e-42
chr7	107788067	108097161	-	protein_coding	NRCAM		ENSG00000091129	593.557	-1.20638	0.0876023	13.771	3.80675e-43	5.57221e-42
chr16	70286197	70323446	-	protein_coding	AARS		ENSG00000090861	9693.58	-0.516948	0.0375436	13.7693	3.90131e-43	5.70717e-42
chr2	85766287	85772403	+	protein_coding	MAT2A		ENSG00000168906	9988.16	-0.529248	0.0384373	13.7691	3.91023e-43	5.71677e-42
chr3	49199967	49203754	-	protein_coding	CCDC71		ENSG00000177352	1199.5	-0.875803	0.0636165	13.7669	4.03057e-43	5.88915e-42
chr6	89855768	89875284	+	protein_coding	PM20D2		ENSG00000146281	2209.67	-0.698896	0.0507696	13.7661	4.07904e-43	5.95637e-42
chr19	15218213	15225799	+	protein_coding	SYDE1		ENSG00000105137	1438.8	0.822102	0.0597329	-13.763	4.25736e-43	6.21303e-42
chr11	124622025	124632186	-	protein_coding	ESAM		ENSG00000149564	195.661	2.07453	0.150736	-13.7627	4.27522e-43	6.23534e-42
chr1	167905020	168045081	+	protein_coding	DCAF6		ENSG00000143164	1706.37	-0.768332	0.0558572	13.7553	4.73318e-43	6.89911e-42
chr4	110354927	110462052	+	protein_coding	SEC24B		ENSG00000138802	2282.41	0.727571	0.0529389	-13.7436	5.56388e-43	8.10508e-42
chr20	17594322	17662940	-	protein_coding	RRBP1		ENSG00000125844	4570.29	-0.611487	0.0444941	13.7431	5.60338e-43	8.15772e-42
chr3	49591921	49708978	+	protein_coding	BSN		ENSG00000164061	1226.19	0.962662	0.0700698	-13.7386	5.96106e-43	8.67323e-42
chr14	68000017	68056329	+	protein_coding	PLEKHH1		ENSG00000054690	900.802	-1.04658	0.0762165	13.7317	6.56184e-43	9.54164e-42
chr20	32399109	32442172	+	protein_coding	CHMP4B		ENSG00000101421	3721.54	0.620408	0.0452002	-13.7258	7.11367e-43	1.03379e-41
chr14	105607317	105635161	-	protein_coding	JAG2		ENSG00000184916	2244.51	-0.7047	0.0513461	13.7245	7.24247e-43	1.05187e-41
chr19	9938567	9940791	+	protein_coding	UBL5		ENSG00000198258	4582.02	0.603452	0.0439776	-13.7218	7.51758e-43	1.09117e-41
chr10	50942688	50970425	-	protein_coding	OGDHL		ENSG00000197444	941.257	-0.978724	0.0713314	13.7208	7.62291e-43	1.1058e-41
chr12	69753482	69784576	+	protein_coding	YEATS4		ENSG00000127337	981.952	-0.960303	0.0700094	13.7168	8.05823e-43	1.16825e-41
chr12	56615798	56623638	+	protein_coding	NABP2		ENSG00000139579	4309.86	0.727639	0.0530526	-13.7154	8.20962e-43	1.18949e-41
chr16	3701639	3767598	-	protein_coding	TRAP1		ENSG00000126602	4514.76	-0.614763	0.0448443	13.7088	8.99175e-43	1.30203e-41
chr20	416123	443197	-	protein_coding	TBC1D20		ENSG00000125875	1858.67	0.725764	0.0529521	-13.7061	9.34023e-43	1.35169e-41
chr1	40306722	40349183	-	protein_coding	TRIT1		ENSG00000043514	1223.08	0.852166	0.0621803	-13.7048	9.5083e-43	1.37519e-41
chr6	116571150	116575261	-	protein_coding	TSPYL4		ENSG00000187189	1124.36	-0.904347	0.0660216	13.6977	1.04724e-42	1.51373e-41
chr5	43602793	43707507	+	protein_coding	NNT		ENSG00000112992	3069.8	-0.618141	0.045134	13.6957	1.07747e-42	1.55649e-41
chr11	67056017	67069956	+	protein_coding	ANKRD13D		ENSG00000172932	1013.55	0.919303	0.0671273	-13.6949	1.08871e-42	1.57178e-41
chr1	86115105	86174116	-	protein_coding	ZNHIT6		ENSG00000117174	2686.23	0.651263	0.0475622	-13.6929	1.12025e-42	1.61636e-41
chr10	11865337	11914276	+	protein_coding	PROSER2		ENSG00000148426	1093.46	0.909632	0.0664383	-13.6914	1.14317e-42	1.64845e-41
chr11	6496909	6502666	-	protein_coding	ARFIP2		ENSG00000132254	3639.78	0.627892	0.045863	-13.6906	1.15539e-42	1.66508e-41
chr12	56119106	56123491	-	protein_coding	CD63		ENSG00000135404	7289.98	0.500117	0.0365302	-13.6905	1.15682e-42	1.66615e-41
chr2	131594488	131804836	+	protein_coding	ARHGEF4		ENSG00000136002	654.759	-1.09847	0.0802474	13.6885	1.18948e-42	1.71217e-41
chr1	224301788	224349749	+	protein_coding	FBXO28		ENSG00000143756	3433.2	0.636161	0.0464757	-13.688	1.19697e-42	1.72193e-41
chr10	99185916	99193198	+	protein_coding	PGAM1		ENSG00000171314	26994.1	0.481516	0.0351863	-13.6847	1.25244e-42	1.80066e-41
chr9	35088684	35096591	-	protein_coding	PIGO		ENSG00000165282	1150.05	-0.868354	0.0634744	13.6804	1.33005e-42	1.91111e-41
chr3	42734154	42814745	-	protein_coding	CCDC13		ENSG00000244607	110.747	3.12217	0.228273	-13.6773	1.38673e-42	1.99138e-41
chr10	103911932	103923627	+	protein_coding	NOLC1		ENSG00000166197	11018.6	-0.440018	0.0321788	13.6742	1.4484e-42	2.07871e-41
chr1	36690016	36770958	+	protein_coding	THRAP3		ENSG00000054118	10700.4	0.451633	0.0330297	-13.6736	1.46063e-42	2.09501e-41
chr1	44679126	44686353	+	protein_coding	DMAP1		ENSG00000178028	2331.65	0.684669	0.0500966	-13.667	1.59916e-42	2.29235e-41
chr7	99156028	99205433	+	protein_coding	ZNF655		ENSG00000197343	1876.22	-0.747974	0.0547574	13.6598	1.76553e-42	2.52934e-41
chr3	170075465	170114623	+	protein_coding	SKIL		ENSG00000136603	1720.96	0.786364	0.0575685	-13.6596	1.76916e-42	2.53305e-41
chr1	182808503	182856886	+	protein_coding	DHX9		ENSG00000135829	20861.5	0.502273	0.0367749	-13.658	1.80804e-42	2.58718e-41
chr15	72897523	72904667	+	pseudogene	RP11-361M10.3		ENSG00000260144	97.0821	3.37896	0.247435	-13.6559	1.86071e-42	2.66099e-41
chr14	74752125	74769759	-	protein_coding	ABCD4		ENSG00000119688	2276.33	0.695395	0.0509354	-13.6525	1.95109e-42	2.78858e-41
chr17	40976401	40995774	+	protein_coding	PSME3		ENSG00000131467	7419.43	-0.568501	0.0416502	13.6494	2.03533e-42	2.90728e-41
chr11	576485	612222	+	protein_coding	PHRF1		ENSG00000070047	3798.61	0.716517	0.0524963	-13.6489	2.04947e-42	2.92575e-41
chr6	96969470	97003152	+	protein_coding	UFL1		ENSG00000014123	1057.36	-1.11718	0.0818591	13.6476	2.08775e-42	2.97864e-41
chr17	58754813	59470199	+	protein_coding	BCAS3		ENSG00000141376	1095.52	-0.884986	0.0648599	13.6446	2.17475e-42	3.10094e-41
chr6	30667583	30685666	-	protein_coding	MDC1		ENSG00000137337	6535.45	0.513834	0.0376804	-13.6366	2.42484e-42	3.4555e-41
chr11	2629557	2721224	-	antisense	KCNQ1OT1		ENSG00000269821	1206.57	-0.893174	0.065512	13.6338	2.52269e-42	3.59283e-41
chr9	125670334	125675609	-	protein_coding	ZBTB6		ENSG00000186130	955.827	0.923816	0.067762	-13.6332	2.54012e-42	3.61553e-41
chr17	7210317	7215774	+	protein_coding	EIF5A		ENSG00000132507	36051.6	0.634687	0.0465649	-13.6302	2.64995e-42	3.76965e-41
chr15	70946892	71055932	-	protein_coding	UACA		ENSG00000137831	2178.15	-0.665529	0.0488301	13.6295	2.67497e-42	3.803e-41
chr17	36957339	36981734	-	protein_coding	CWC25		ENSG00000108296	1217.54	0.847155	0.0621721	-13.626	2.80659e-42	3.98779e-41
chr6	169857306	170102159	-	protein_coding	WDR27		ENSG00000184465	1390.91	-0.82331	0.0604287	13.6245	2.86419e-42	4.06725e-41
chr14	105155942	105185942	+	protein_coding	INF2		ENSG00000203485	1987.83	-0.746843	0.0548308	13.6209	3.00919e-42	4.27066e-41
chr19	531713	542087	+	protein_coding	CDC34		ENSG00000099804	3992.19	0.710982	0.0522061	-13.6188	3.09792e-42	4.394e-41
chr14	77490887	77495034	-	protein_coding	IRF2BPL		ENSG00000119669	1557.77	0.829337	0.0609012	-13.6177	3.14141e-42	4.45308e-41
chr2	23608087	23931481	+	protein_coding	KLHL29		ENSG00000119771	766.14	-1.09565	0.0804581	13.6176	3.14537e-42	4.45609e-41
chr21	26957967	26979829	-	protein_coding	MRPL39		ENSG00000154719	1551.6	-0.793335	0.0582805	13.6124	3.38143e-42	4.78773e-41
chr2	70056773	70108528	+	protein_coding	GMCL1		ENSG00000087338	1444.7	-0.774881	0.0569639	13.603	3.84246e-42	5.43732e-41
chr6	135281515	135424194	-	protein_coding	HBS1L		ENSG00000112339	4098.35	-0.577178	0.0424354	13.6013	3.93204e-42	5.56083e-41
chr5	36152090	36184421	+	protein_coding	SKP2		ENSG00000145604	3524.61	-0.646918	0.0475728	13.5985	4.08836e-42	5.77853e-41
chr15	51739907	51915030	-	protein_coding	DMXL2		ENSG00000104093	1157.88	-0.991373	0.0729049	13.5982	4.1058e-42	5.79981e-41
chr1	58881055	59012474	-	protein_coding	OMA1		ENSG00000162600	477.73	-1.31112	0.0964309	13.5965	4.20081e-42	5.93056e-41
chr7	5013618	5080306	+	pseudogene	RNF216P1		ENSG00000196204	1289.57	0.892911	0.0657079	-13.5891	4.64794e-42	6.55798e-41
chr1	28285972	28294607	+	protein_coding	XKR8		ENSG00000158156	1163.43	0.913411	0.067225	-13.5874	4.75895e-42	6.7107e-41
chr17	33455771	33469334	-	protein_coding	NLE1		ENSG00000073536	2909.05	0.682573	0.0502484	-13.584	4.98391e-42	7.02383e-41
chr12	107349496	107372556	+	protein_coding	C12orf23		ENSG00000151135	2108.63	-0.72338	0.0532638	13.5811	5.18601e-42	7.30441e-41
chr12	49582518	49667114	+	protein_coding	TUBA1C		ENSG00000167553	5442.76	0.608202	0.0447847	-13.5806	5.22253e-42	7.35157e-41
chr15	32907344	32932150	+	protein_coding	ARHGAP11A		ENSG00000198826	3598.68	0.642234	0.0472923	-13.5801	5.25418e-42	7.39184e-41
chr15	79051544	79103773	-	protein_coding	ADAMTS7		ENSG00000136378	369.575	-1.46311	0.107837	13.5678	6.21244e-42	8.73489e-41
chr1	111489806	111506701	-	protein_coding	LRIF1		ENSG00000121931	750.678	1.01278	0.0746524	-13.5666	6.31506e-42	8.87403e-41
chr1	174128547	174964445	+	protein_coding	RABGAP1L		ENSG00000152061	1074.19	-0.905674	0.0667944	13.5591	6.9955e-42	9.82451e-41
chr1	26856251	26901521	+	protein_coding	RPS6KA1		ENSG00000117676	1469.39	-0.816818	0.0602439	13.5585	7.05513e-42	9.90252e-41
chr15	44854893	44955876	-	protein_coding	SPG11		ENSG00000104133	1284.54	-0.867982	0.0640352	13.5548	7.42449e-42	1.04149e-40
chr19	12721731	12742735	+	protein_coding	ZNF791		ENSG00000173875	1147.31	0.876778	0.064686	-13.5544	7.46402e-42	1.04643e-40
chr18	657603	673578	+	protein_coding	TYMS		ENSG00000176890	2194.8	-0.704751	0.0520063	13.5513	7.78773e-42	1.09118e-40
chr19	49375648	49379314	+	protein_coding	PPP1R15A		ENSG00000087074	1111.6	0.889632	0.0656514	-13.5508	7.83264e-42	1.09684e-40
chr5	36876860	37066515	+	protein_coding	NIPBL		ENSG00000164190	4438.97	0.672109	0.0496046	-13.5493	7.99623e-42	1.1191e-40
chr1	1447530	1470067	+	protein_coding	ATAD3A		ENSG00000197785	3429.99	-0.712698	0.0526022	13.5488	8.05193e-42	1.12625e-40
chr22	43562627	43583139	-	protein_coding	TTLL12		ENSG00000100304	4865.63	-0.568323	0.0419557	13.5458	8.3911e-42	1.17301e-40
chr11	65190244	65213011	+	lincRNA	NEAT1		ENSG00000245532	4223.67	-0.707503	0.0522347	13.5447	8.51625e-42	1.18982e-40
chr20	18467183	18477887	-	protein_coding	RBBP9		ENSG00000089050	636.138	-1.13066	0.0834846	13.5433	8.68094e-42	1.21159e-40
chr11	93517392	93547861	+	protein_coding	MED17		ENSG00000042429	1694.22	0.732485	0.0540848	-13.5433	8.68205e-42	1.21159e-40
chr3	49396577	49450431	-	protein_coding	RHOA		ENSG00000067560	23620	0.459664	0.0339807	-13.5272	1.08009e-41	1.5064e-40
chr10	71897736	71906432	-	protein_coding	TYSND1		ENSG00000156521	1239.8	-0.83415	0.0616689	13.5263	1.09437e-41	1.52544e-40
chr3	50126340	50156454	+	protein_coding	RBM5		ENSG00000003756	3183.88	-0.637821	0.0471561	13.5257	1.10239e-41	1.53575e-40
chr5	115298150	115363316	+	protein_coding	AQPEP		ENSG00000172901	77.5403	4.00239	0.295995	-13.5218	1.16285e-41	1.61903e-40
chr12	125431370	125473668	-	protein_coding	DHX37		ENSG00000150990	4630.06	0.650484	0.048132	-13.5146	1.28301e-41	1.78531e-40
chr17	33905064	34053436	+	protein_coding	AP2B1		ENSG00000006125	11748.5	0.480394	0.0355638	-13.508	1.40342e-41	1.95174e-40
chr22	36677326	36784063	-	protein_coding	MYH9		ENSG00000100345	16109.5	-0.489506	0.0362406	13.5071	1.41987e-41	1.97349e-40
chr13	28712642	28869475	+	protein_coding	PAN3		ENSG00000152520	2105.04	0.746024	0.055235	-13.5064	1.43396e-41	1.99193e-40
chr16	19566561	19718115	+	protein_coding	C16orf62		ENSG00000103544	1154.72	-0.881772	0.0652994	13.5035	1.49068e-41	2.06954e-40
chr8	126036501	126104082	-	protein_coding	KIAA0196		ENSG00000164961	1560.78	-0.809976	0.0599938	13.501	1.54277e-41	2.14062e-40
chr2	17845078	17981509	-	protein_coding	SMC6		ENSG00000163029	2552.33	-0.662891	0.049116	13.4964	1.64141e-41	2.27619e-40
chr12	9066491	9094063	+	protein_coding	PHC1		ENSG00000111752	1036.27	-0.997139	0.0738838	13.496	1.64988e-41	2.28663e-40
chr6	43445260	43474294	+	protein_coding	TJAP1		ENSG00000137221	1679.83	0.752241	0.0557413	-13.4952	1.66854e-41	2.31117e-40
chr6	151186684	151423023	+	protein_coding	MTHFD1L		ENSG00000120254	3587.9	-0.602446	0.0446448	13.4942	1.69132e-41	2.34138e-40
chr1	229824745	229825651	-	pseudogene	RP11-108F13.2		ENSG00000213028	100.051	3.18326	0.235976	-13.4898	1.79688e-41	2.4861e-40
chr2	220363588	220371710	+	protein_coding	GMPPA		ENSG00000144591	1161.15	-1.00232	0.0743354	13.4837	1.95044e-41	2.69701e-40
chr12	122150657	122220907	+	protein_coding	TMEM120B		ENSG00000188735	1220.07	-0.832025	0.061725	13.4795	2.06411e-41	2.85256e-40
chr3	17199898	18486309	-	protein_coding	TBC1D5		ENSG00000131374	481.368	-1.32966	0.0986796	13.4745	2.21041e-41	3.05302e-40
chr22	39745929	39781593	+	protein_coding	SYNGR1		ENSG00000100321	1976.86	-0.733668	0.0544659	13.4702	2.34144e-41	3.23214e-40
chr20	7957994	8000476	-	protein_coding	TMX4		ENSG00000125827	1786.9	-0.732026	0.0543505	13.4686	2.39332e-41	3.30188e-40
chr3	57994126	58157982	+	protein_coding	FLNB		ENSG00000136068	7755.78	-0.611055	0.0453769	13.4662	2.47217e-41	3.40873e-40
chr19	40736223	40791443	-	protein_coding	AKT2		ENSG00000105221	4575.48	-0.595062	0.0441986	13.4634	2.56923e-41	3.54054e-40
chr14	94517265	94547591	-	protein_coding	DDX24		ENSG00000089737	7802.01	0.487501	0.0362203	-13.4593	2.71414e-41	3.7381e-40
chr6	139224629	139309398	-	protein_coding	REPS1		ENSG00000135597	2085.13	-0.661946	0.0491907	13.4567	2.81116e-41	3.86954e-40
chr2	46520805	46613836	+	protein_coding	EPAS1		ENSG00000116016	508.715	-1.28655	0.0956207	13.4547	2.88823e-41	3.97336e-40
chr17	411907	624957	-	protein_coding	VPS53		ENSG00000141252	1959.26	-0.68822	0.0511622	13.4517	3.00782e-41	4.13553e-40
chr12	44187525	44200178	-	protein_coding	TWF1		ENSG00000151239	2789.46	0.750717	0.0558237	-13.448	3.16296e-41	4.34639e-40
chr19	4903091	4962165	+	processed_transcript	UHRF1		ENSG00000034063	2683.6	-0.688052	0.0511816	13.4433	3.36901e-41	4.6269e-40
chrX	47050259	47074527	+	protein_coding	UBA1		ENSG00000130985	23792.5	-0.419526	0.0312143	13.4402	3.51527e-41	4.82504e-40
chr16	30454951	30457502	-	protein_coding	SEPHS2		ENSG00000179918	5831.6	-0.5935	0.0441672	13.4376	3.64207e-41	4.99625e-40
chr13	98086475	98121382	+	protein_coding	RAP2A		ENSG00000125249	1793.69	-0.728204	0.054226	13.4291	4.08582e-41	5.60182e-40
chr9	110045417	110094475	+	protein_coding	RAD23B		ENSG00000119318	9907.27	0.443488	0.0330368	-13.4241	4.36957e-41	5.98747e-40
chr15	34517199	34522357	+	protein_coding	EMC4		ENSG00000128463	2221.98	0.674428	0.0502464	-13.4224	4.46795e-41	6.11882e-40
chr1	208195586	208417665	-	protein_coding	PLXNA2		ENSG00000076356	720.796	-1.25531	0.0935542	13.418	4.74095e-41	6.48902e-40
chr6	84262598	84419410	-	protein_coding	SNAP91		ENSG00000065609	163.794	-2.25097	0.167804	13.4142	4.99008e-41	6.82615e-40
chr16	3162560	3170518	+	protein_coding	ZNF205		ENSG00000122386	890.294	1.02285	0.0762868	-13.408	5.42684e-41	7.41944e-40
chr17	46626991	46683776	+	antisense	HOXB-AS3		ENSG00000233101	1607.39	1.68599	0.125747	-13.4078	5.44646e-41	7.44207e-40
chr11	112097087	112140678	+	protein_coding	PTS		ENSG00000150787	695.089	-1.11313	0.0830303	13.4063	5.55112e-41	7.58079e-40
chr4	39184023	39287430	+	protein_coding	WDR19		ENSG00000157796	966.483	-0.956831	0.0713728	13.4061	5.5691e-41	7.60108e-40
chr3	11597543	11762220	-	protein_coding	VGLL4		ENSG00000144560	1424.67	0.866564	0.0646475	-13.4045	5.69382e-41	7.76692e-40
chr18	47808712	47814674	-	protein_coding	CXXC1		ENSG00000154832	2330.2	0.744611	0.0555543	-13.4033	5.78278e-41	7.88383e-40
chr1	156904631	157015162	-	protein_coding	ARHGEF11		ENSG00000132694	2464.58	0.703049	0.0524603	-13.4015	5.92218e-41	8.06935e-40
chr20	60877148	60883918	+	protein_coding	ADRM1		ENSG00000130706	2181.62	0.751385	0.0560769	-13.3992	6.11297e-41	8.32462e-40
chr10	96997328	97050781	-	protein_coding	PDLIM1		ENSG00000107438	2394.88	-0.69695	0.052017	13.3985	6.16977e-41	8.39727e-40
chr3	72798427	72911065	-	protein_coding	SHQ1		ENSG00000144736	2509.41	0.622474	0.0464616	-13.3976	6.24463e-41	8.49438e-40
chr15	41186627	41196173	+	protein_coding	VPS18		ENSG00000104142	1678.74	0.883054	0.0659277	-13.3943	6.53053e-41	8.8783e-40
chr7	152160870	152162634	+	lincRNA	RP5-1129J21.3		ENSG00000261455	316.38	-1.75648	0.13115	13.3929	6.65323e-41	9.04004e-40
chrX	63404996	63425624	-	protein_coding	AMER1		ENSG00000184675	970.649	-0.987487	0.073733	13.3927	6.66667e-41	9.05323e-40
chr5	153854531	153857824	-	protein_coding	HAND1		ENSG00000113196	526.738	-1.2045	0.0899386	13.3925	6.69139e-41	9.08171e-40
chr12	133302253	133338474	-	protein_coding	ANKLE2		ENSG00000176915	5878.89	0.55662	0.0415702	-13.3899	6.92838e-41	9.3981e-40
chr7	84624868	84816171	-	protein_coding	SEMA3D		ENSG00000153993	233.174	-1.82218	0.136099	13.3886	7.04854e-41	9.55573e-40
chr19	58011282	58029772	+	protein_coding	ZNF773		ENSG00000152439	259.277	1.69095	0.12633	-13.3852	7.37634e-41	9.99454e-40
chr15	76507695	76603813	-	protein_coding	ETFA		ENSG00000140374	6055.42	-0.54025	0.040364	13.3845	7.45331e-41	1.00932e-39
chr1	6650783	6674667	-	protein_coding	KLHL21		ENSG00000162413	2770.53	0.64021	0.0478426	-13.3816	7.74905e-41	1.04878e-39
chr7	99933701	99965454	+	protein_coding	PILRB		ENSG00000121716	1775.74	0.791153	0.0591237	-13.3813	7.77592e-41	1.05183e-39
chr5	172659111	172662360	-	protein_coding	NKX2-5		ENSG00000183072	2076.16	0.713233	0.0533075	-13.3796	7.95693e-41	1.07572e-39
chr15	62682724	63136830	+	protein_coding	TLN2		ENSG00000171914	689.85	-1.08251	0.0809514	13.3724	8.7694e-41	1.1849e-39
chr17	62495733	62504317	-	protein_coding	DDX5		ENSG00000108654	21600.7	-0.467187	0.0349599	13.3635	9.87776e-41	1.33391e-39
chr18	74534562	74682683	+	protein_coding	ZNF236		ENSG00000130856	1097.32	0.964283	0.0721652	-13.3622	1.00591e-40	1.35765e-39
chr7	56148439	56160689	-	protein_coding	PHKG1		ENSG00000164776	194.937	2.06693	0.15473	-13.3583	1.05986e-40	1.42966e-39
chr7	87256863	87461611	+	protein_coding	RUNDC3B		ENSG00000105784	290.109	-1.71214	0.128187	13.3566	1.08426e-40	1.46176e-39
chr15	102161846	102192594	-	protein_coding	TM2D3		ENSG00000184277	2632.79	0.610843	0.0457344	-13.3563	1.08839e-40	1.46652e-39
chr5	36098513	36152063	-	protein_coding	LMBRD2		ENSG00000164187	689.038	-1.23982	0.0928727	13.3496	1.19032e-40	1.60297e-39
chr14	58894102	59015216	+	protein_coding	KIAA0586		ENSG00000100578	1088.42	-1.01555	0.0760802	13.3484	1.21064e-40	1.62942e-39
chr12	69864128	69973562	+	protein_coding	FRS2		ENSG00000166225	1268.07	0.826044	0.0618849	-13.3481	1.2154e-40	1.63492e-39
chr19	9715355	9732075	-	protein_coding	ZNF561		ENSG00000171469	1314.44	0.794091	0.0594955	-13.3471	1.23202e-40	1.65636e-39
chr11	66052050	66056641	-	protein_coding	YIF1A		ENSG00000174851	1896.35	-0.822144	0.0616199	13.3422	1.31548e-40	1.76758e-39
chr19	58038692	58068910	+	protein_coding	ZNF549		ENSG00000121406	382.835	1.49398	0.111998	-13.3393	1.36668e-40	1.83537e-39
chrX	62567106	62571223	-	protein_coding	SPIN4		ENSG00000186767	623.008	-1.14246	0.0856499	13.3387	1.37817e-40	1.84978e-39
chr16	66836777	66907159	-	protein_coding	NAE1		ENSG00000159593	2930.53	-0.824652	0.061847	13.3337	1.47336e-40	1.97644e-39
chr11	66452718	66496697	-	protein_coding	SPTBN2		ENSG00000173898	3721.41	-0.587049	0.0440408	13.3296	1.55647e-40	2.08678e-39
chr11	66886739	67025141	+	protein_coding	KDM2A		ENSG00000173120	4869.32	0.669545	0.050237	-13.3277	1.59657e-40	2.13935e-39
chr3	134074715	134094321	-	protein_coding	AMOTL2		ENSG00000114019	656.489	1.09575	0.0822263	-13.326	1.6332e-40	2.18722e-39
chr22	26908502	26910534	+	antisense	CTA-445C9.14		ENSG00000261188	358.425	-1.51619	0.113867	13.3154	1.88327e-40	2.52073e-39
chr13	41701704	41706882	-	protein_coding	KBTBD6		ENSG00000165572	1626.07	-0.760727	0.0571332	13.315	1.89449e-40	2.53435e-39
chr6	3231636	3303607	+	protein_coding	PSMG4		ENSG00000180822	841.921	-1.03288	0.0775993	13.3104	2.01329e-40	2.69179e-39
chr17	46688738	46692478	-	protein_coding	HOXB8		ENSG00000120068	1376.4	0.814785	0.06122	-13.3091	2.0486e-40	2.73749e-39
chr14	105766899	105864484	+	protein_coding	PACS2		ENSG00000179364	1471.67	-0.805989	0.0605603	13.3089	2.05592e-40	2.74576e-39
chr19	44111370	44124026	-	protein_coding	ZNF428		ENSG00000131116	1353.82	0.958009	0.0720468	-13.297	2.40825e-40	3.21454e-39
chr10	127477145	127511817	-	protein_coding	UROS		ENSG00000188690	1779.2	-0.718782	0.0540783	13.2915	2.59246e-40	3.45851e-39
chr11	18627947	18656338	-	protein_coding	SPTY2D1		ENSG00000179119	1753.81	0.777469	0.0585226	-13.2849	2.83107e-40	3.77476e-39
chr19	13056668	13064456	+	protein_coding	RAD23A		ENSG00000179262	4207.12	-0.608985	0.045841	13.2847	2.83829e-40	3.7823e-39
chr5	110831730	110848288	-	protein_coding	STARD4		ENSG00000164211	532.724	-1.24488	0.0937186	13.2832	2.89726e-40	3.85877e-39
chr1	151023446	151032249	-	protein_coding	CDC42SE1		ENSG00000197622	2638.59	0.63252	0.0476239	-13.2816	2.96156e-40	3.94224e-39
chr16	28565235	28603111	+	protein_coding	CCDC101		ENSG00000176476	776.308	0.983695	0.0740678	-13.281	2.98354e-40	3.96931e-39
chr1	222988405	223179337	+	protein_coding	DISP1		ENSG00000154309	530.519	1.21571	0.0915421	-13.2803	3.01163e-40	4.00449e-39
chr1	85731930	85742773	-	protein_coding	BCL10		ENSG00000142867	765.692	1.05791	0.0796624	-13.2799	3.02678e-40	4.02243e-39
chr2	38970740	38978636	-	protein_coding	SRSF7		ENSG00000115875	8556.34	-0.508946	0.0383293	13.2783	3.09498e-40	4.11081e-39
chr6	166719167	166721936	-	protein_coding	PRR18		ENSG00000176381	67.5191	4.40167	0.331729	-13.2689	3.5081e-40	4.65698e-39
chr14	73603125	73690399	+	protein_coding	PSEN1		ENSG00000080815	2200.09	0.639596	0.0482687	-13.2507	4.46746e-40	5.92727e-39
chr2	136664246	136743670	-	protein_coding	DARS		ENSG00000115866	2886.75	-0.71226	0.0537554	13.25	4.5102e-40	5.98071e-39
chr17	79858840	79869340	-	protein_coding	PCYT2		ENSG00000185813	789.562	-1.0342	0.0781145	13.2396	5.1841e-40	6.87057e-39
chr13	88324869	88331868	+	protein_coding	SLITRK5		ENSG00000165300	1633.45	-0.7644	0.0577669	13.2325	5.69606e-40	7.54495e-39
chr19	52800429	52829175	+	protein_coding	ZNF480		ENSG00000198464	768.484	1.11185	0.0840729	-13.2249	6.30433e-40	8.34609e-39
chr16	67471916	67515140	-	protein_coding	ATP6V0D1		ENSG00000159720	3181.13	0.606447	0.0458783	-13.2186	6.85291e-40	9.06739e-39
chrX	23851469	23926057	-	protein_coding	APOO		ENSG00000184831	617.388	-1.10184	0.0833766	13.2153	7.16264e-40	9.47204e-39
chr1	165696031	165796992	-	protein_coding	TMCO1		ENSG00000143183	4521.12	0.636366	0.0481656	-13.2121	7.47519e-40	9.87996e-39
chr14	93170151	93215047	-	protein_coding	LGMN		ENSG00000100600	1947.46	-0.701078	0.0530719	13.21	7.68506e-40	1.01518e-38
chr17	35306174	35414171	+	protein_coding	AATF		ENSG00000108270	3587.14	0.581531	0.0440488	-13.202	8.54512e-40	1.12818e-38
chr11	64018994	64036622	+	protein_coding	PLCB3		ENSG00000149782	1566.6	-0.737228	0.0558671	13.1961	9.23899e-40	1.21912e-38
chr9	100831556	100881494	-	protein_coding	TRIM14		ENSG00000106785	826.063	-0.955243	0.0724031	13.1934	9.57658e-40	1.26298e-38
chr11	125461606	125495110	+	protein_coding	STT3A		ENSG00000134910	6544.46	-0.476282	0.0361029	13.1923	9.71112e-40	1.28003e-38
chr4	109731876	110223813	-	protein_coding	COL25A1		ENSG00000188517	459.557	-1.30533	0.0989702	13.1891	1.01345e-39	1.33511e-38
chr7	148959261	148994393	+	protein_coding	ZNF783		ENSG00000204946	2106.83	0.665803	0.0504955	-13.1854	1.06518e-39	1.40249e-38
chr16	1662325	1727909	+	protein_coding	CRAMP1L		ENSG00000007545	1117.32	0.833812	0.063245	-13.1838	1.08717e-39	1.43067e-38
chr9	33041761	33076665	-	protein_coding	SMU1		ENSG00000122692	4838.93	0.52355	0.039716	-13.1823	1.10885e-39	1.45841e-38
chr19	5587009	5624057	-	protein_coding	SAFB2		ENSG00000130254	4473.29	0.58952	0.0447286	-13.1799	1.14496e-39	1.50509e-38
chr15	63900816	64126141	-	protein_coding	HERC1		ENSG00000103657	2010.41	-0.821355	0.0623494	13.1734	1.24797e-39	1.63961e-38
chrMT	5903	7445	+	protein_coding	MT-CO1		ENSG00000198804	213040	0.490755	0.0372734	-13.1664	1.37024e-39	1.79927e-38
chr13	73302060	73330336	+	protein_coding	BORA		ENSG00000136122	1769.07	0.77424	0.0588317	-13.1602	1.48601e-39	1.95024e-38
chr17	27900486	27921072	-	protein_coding	GIT1		ENSG00000108262	2507.51	0.621246	0.0472097	-13.1593	1.5053e-39	1.97448e-38
chr20	327526	335512	+	protein_coding	NRSN2		ENSG00000125841	1487.32	-0.813577	0.061835	13.1572	1.54675e-39	2.02776e-38
chr10	7200585	7453450	-	protein_coding	SFMBT2		ENSG00000198879	2129.04	0.715654	0.0544099	-13.153	1.63496e-39	2.14224e-38
chr15	35270541	35280488	-	protein_coding	ZNF770		ENSG00000198146	1221.01	-0.911881	0.0693819	13.1429	1.86861e-39	2.44706e-38
chr22	25960815	26125259	+	protein_coding	ADRBK2		ENSG00000100077	1310.83	-0.857011	0.0652132	13.1417	1.89997e-39	2.48679e-38
chr1	235710986	235814054	-	protein_coding	GNG4		ENSG00000168243	1063.89	-0.949697	0.0722711	13.1408	1.92302e-39	2.5156e-38
chr11	66615703	66725847	-	protein_coding	PC		ENSG00000173599	842.151	-0.943059	0.0717853	13.1372	2.01504e-39	2.63455e-38
chr2	105880870	105946491	-	protein_coding	TGFBRAP1		ENSG00000135966	1982.82	0.725808	0.0552648	-13.1333	2.12262e-39	2.77371e-38
chr10	134000403	134019280	+	protein_coding	DPYSL4		ENSG00000151640	618.416	-1.10705	0.0843045	13.1316	2.17135e-39	2.83586e-38
chr16	3355405	3368852	+	protein_coding	ZNF75A		ENSG00000162086	619.532	1.08479	0.0826129	-13.131	2.18783e-39	2.85585e-38
chr12	54378848	54384063	+	protein_coding	HOXC10		ENSG00000180818	942.912	0.990041	0.0754296	-13.1254	2.35663e-39	3.07453e-38
chr1	70610487	70671303	-	protein_coding	LRRC40		ENSG00000066557	1956.51	-0.855103	0.0651703	13.1211	2.49433e-39	3.25242e-38
chr2	74588280	74619214	-	protein_coding	DCTN1		ENSG00000204843	7579.96	-0.464147	0.035385	13.1171	2.62902e-39	3.42621e-38
chr2	239335382	239360891	+	protein_coding	ASB1		ENSG00000065802	2017.15	0.682509	0.0520379	-13.1156	2.68048e-39	3.49139e-38
chr16	85709803	85723679	-	protein_coding	GINS2		ENSG00000131153	2540.04	-0.656507	0.0500709	13.1116	2.82739e-39	3.68076e-38
chr3	49315263	49378145	-	protein_coding	USP4		ENSG00000114316	2149.53	0.671053	0.0511831	-13.1108	2.85437e-39	3.71376e-38
chr19	57742376	57746916	+	protein_coding	AURKC		ENSG00000105146	91.6577	3.27322	0.249658	-13.1108	2.85579e-39	3.71376e-38
chr12	56510369	56511727	+	protein_coding	RPL41		ENSG00000229117	34764.8	0.540526	0.0412608	-13.1002	3.28255e-39	4.26643e-38
chr7	27139720	27142430	-	protein_coding	HOXA2		ENSG00000105996	238.982	1.78447	0.136248	-13.0972	3.41617e-39	4.43772e-38
chrX	118108580	118156888	+	protein_coding	LONRF3		ENSG00000175556	541.829	-1.23462	0.0942797	13.0953	3.50299e-39	4.54808e-38
chr6	158530535	158589312	-	protein_coding	SERAC1		ENSG00000122335	713.552	-1.00034	0.0764852	13.0789	4.34506e-39	5.63835e-38
chr3	49977439	50137478	+	protein_coding	RBM6		ENSG00000004534	4828.47	0.530318	0.040548	-13.0788	4.35321e-39	5.6459e-38
chr13	24304327	24463558	-	protein_coding	MIPEP		ENSG00000027001	725.469	-1.01756	0.0778249	13.075	4.57736e-39	5.93344e-38
chr1	11994261	12035595	+	protein_coding	PLOD1		ENSG00000083444	2565.71	-0.766126	0.0585964	13.0746	4.5977e-39	5.95661e-38
chr1	179798743	179805259	-	lincRNA	RP11-12M5.4		ENSG00000231966	62.7223	4.26892	0.326528	-13.0737	4.65633e-39	6.02935e-38
chr20	43514316	43537173	+	protein_coding	YWHAB		ENSG00000166913	10962.4	0.475393	0.0363659	-13.0725	4.7302e-39	6.12173e-38
chr7	141438120	141487722	+	protein_coding	SSBP1		ENSG00000106028	7321.17	0.481987	0.0368809	-13.0687	4.96863e-39	6.42687e-38
chr8	30689059	30748122	-	protein_coding	TEX15		ENSG00000133863	843.741	-1.18642	0.090797	13.0667	5.10033e-39	6.59371e-38
chr12	85673884	85695562	+	protein_coding	ALX1		ENSG00000180318	438.295	1.27987	0.0979755	-13.0632	5.3428e-39	6.90349e-38
chr2	37195525	37311485	-	protein_coding	HEATR5B		ENSG00000008869	1809.5	-0.730585	0.0559372	13.0608	5.5148e-39	7.12194e-38
chr15	78276377	78370066	-	protein_coding	TBC1D2B		ENSG00000167202	3115.58	0.576961	0.0441859	-13.0576	5.7521e-39	7.42443e-38
chr14	51955817	52197445	+	protein_coding	FRMD6		ENSG00000139926	941.366	1.03538	0.0793079	-13.0552	5.93737e-39	7.65949e-38
chr14	23767998	23780968	+	protein_coding	BCL2L2		ENSG00000129473	767.042	-1.02872	0.078805	13.054	6.02952e-39	7.77423e-38
chr1	113245235	113258099	-	protein_coding	PPM1J		ENSG00000155367	204.233	-1.92586	0.147577	13.0499	6.36341e-39	8.20037e-38
chr13	79188425	79233314	-	protein_coding	RNF219		ENSG00000152193	1685.95	0.794894	0.0609154	-13.0491	6.42653e-39	8.27731e-38
chr16	89778263	89784573	+	antisense	RP11-368I7.2		ENSG00000261373	684.327	-1.06453	0.0816144	13.0434	6.93047e-39	8.92165e-38
chr20	30193085	30194318	+	protein_coding	ID1		ENSG00000125968	511.962	1.28631	0.0986305	-13.0417	7.08227e-39	9.11222e-38
chr2	169983618	170219195	-	protein_coding	LRP2		ENSG00000081479	1705.77	-0.778459	0.0596969	13.0402	7.22771e-39	9.29441e-38
chr17	5344231	5372380	-	protein_coding	DHX33		ENSG00000005100	3358.4	-0.602583	0.0462128	13.0393	7.31142e-39	9.39707e-38
chr9	117350025	117360653	+	protein_coding	ATP6V1G1		ENSG00000136888	3782.87	0.576965	0.0442663	-13.034	7.84143e-39	1.00729e-37
chr1	87380330	87602334	+	protein_coding	HS2ST1		ENSG00000153936	1684.32	-0.719671	0.0552728	13.0204	9.37397e-39	1.20352e-37
chr6	33738978	33756913	-	protein_coding	LEMD2		ENSG00000161904	2409.72	0.646598	0.0496666	-13.0188	9.56888e-39	1.2279e-37
chr15	35509545	35838394	-	protein_coding	ATPBD4		ENSG00000134146	192.349	-2.01744	0.154971	13.0182	9.63786e-39	1.23609e-37
chr1	53711216	53793742	-	protein_coding	LRP8		ENSG00000157193	670.73	-1.05398	0.0809683	13.0172	9.77258e-39	1.25271e-37
chr6	159186772	159240444	-	protein_coding	EZR		ENSG00000092820	6656.53	0.518304	0.0398244	-13.0147	1.00913e-38	1.29288e-37
chr2	241065979	241076224	-	protein_coding	MYEOV2		ENSG00000172428	2337.5	0.829068	0.0637037	-13.0144	1.01278e-38	1.29688e-37
chr14	77787226	77797940	+	protein_coding	GSTZ1		ENSG00000100577	754.084	-1.07801	0.0828438	13.0126	1.03797e-38	1.32842e-37
chrX	153618314	153637504	+	protein_coding	RPL10		ENSG00000147403	60038.1	0.39984	0.0307318	-13.0106	1.06449e-38	1.36165e-37
chr16	70695106	70719969	-	protein_coding	MTSS1L		ENSG00000132613	1107.48	0.877082	0.0674159	-13.01	1.07331e-38	1.37221e-37
chr1	155867598	155881195	-	protein_coding	RIT1		ENSG00000143622	1123.26	0.84247	0.064773	-13.0065	1.12387e-38	1.43609e-37
chr12	52416615	52453291	+	protein_coding	NR4A1		ENSG00000123358	682.892	1.05726	0.0812968	-13.005	1.14612e-38	1.46375e-37
chr16	69389463	69442474	-	protein_coding	TERF2		ENSG00000132604	2146.07	0.671442	0.0516353	-13.0036	1.16793e-38	1.49081e-37
chr6	37321747	37362514	+	protein_coding	RNF8		ENSG00000112130	2246.31	0.641874	0.0493754	-12.9999	1.22564e-38	1.56365e-37
chrX	68048839	68061990	+	protein_coding	EFNB1		ENSG00000090776	1343.29	0.765276	0.0588778	-12.9977	1.26075e-38	1.60761e-37
chr17	48796904	48833574	+	protein_coding	LUC7L3		ENSG00000108848	17657.9	0.514155	0.0395589	-12.9972	1.26894e-38	1.6172e-37
chr19	7968727	7979363	+	protein_coding	MAP2K7		ENSG00000076984	2491.3	0.661077	0.0508823	-12.9923	1.35337e-38	1.72345e-37
chr1	90460670	90494097	+	protein_coding	ZNF326		ENSG00000162664	1953.66	-0.747021	0.0574974	12.9923	1.35373e-38	1.72345e-37
chr1	32372021	32410457	-	protein_coding	PTP4A2		ENSG00000184007	10919.6	0.437385	0.0336756	-12.9882	1.42777e-38	1.81675e-37
chr20	34213952	34252878	-	protein_coding	CPNE1		ENSG00000214078	3128.81	0.612173	0.0471538	-12.9825	1.53806e-38	1.95607e-37
chr6	15246526	15522252	+	protein_coding	JARID2		ENSG00000008083	3326.7	0.567774	0.0437404	-12.9805	1.57766e-38	2.00537e-37
chr12	57914492	57923931	+	protein_coding	MBD6		ENSG00000166987	1470.22	0.752969	0.0580078	-12.9805	1.57907e-38	2.00612e-37
chr20	55966462	55984389	+	protein_coding	RBM38		ENSG00000132819	1995.84	0.721308	0.0555727	-12.9795	1.59843e-38	2.02965e-37
chr22	38226861	38240438	-	protein_coding	ANKRD54		ENSG00000100124	1991.09	0.697314	0.0537245	-12.9794	1.6004e-38	2.03108e-37
chr5	37379313	37753537	+	protein_coding	WDR70		ENSG00000082068	965.661	-0.960365	0.0740267	12.9732	1.73583e-38	2.2018e-37
chr7	6749758	6793493	+	pseudogene	PMS2CL		ENSG00000187953	764.089	0.974014	0.0750853	-12.9721	1.76147e-38	2.23316e-37
chr2	219472487	219501907	+	protein_coding	PLCD4		ENSG00000115556	665.279	1.10499	0.0851854	-12.9716	1.77373e-38	2.24753e-37
chr3	44626379	44689963	+	protein_coding	ZNF197		ENSG00000186448	1404.84	0.830404	0.0640215	-12.9707	1.79358e-38	2.27149e-37
chr10	43069632	43134016	-	protein_coding	ZNF33B		ENSG00000196693	1026.2	-0.870679	0.0671516	12.9659	1.91063e-38	2.41847e-37
chr2	211342405	211543831	+	protein_coding	CPS1		ENSG00000021826	1471.23	-0.831609	0.0641484	12.9638	1.96176e-38	2.48189e-37
chr1	6281252	6296032	-	protein_coding	ICMT		ENSG00000116237	8248.65	0.553464	0.0426968	-12.9626	1.99258e-38	2.51956e-37
chr2	202484906	202508293	-	protein_coding	TMEM237		ENSG00000155755	1350.22	-0.843933	0.0651174	12.9602	2.05794e-38	2.60086e-37
chr17	42472651	42580798	-	protein_coding	GPATCH8		ENSG00000186566	4951.13	0.581615	0.0448787	-12.9597	2.06973e-38	2.61439e-37
chrX	16606125	16731059	-	protein_coding	CTPS2		ENSG00000047230	1149.84	-0.85482	0.0659671	12.9583	2.10955e-38	2.6633e-37
chr9	131873228	131911225	+	protein_coding	PPP2R4		ENSG00000119383	5280.36	0.525649	0.0405698	-12.9566	2.15459e-38	2.71876e-37
chr16	1821890	1823156	-	protein_coding	MRPS34		ENSG00000074071	4595.89	-0.588936	0.0454584	12.9555	2.18678e-38	2.75794e-37
chr19	55773598	55791749	-	protein_coding	HSPBP1		ENSG00000133265	2842.21	0.667907	0.0515712	-12.9512	2.31442e-38	2.9174e-37
chr5	86687310	86708836	-	protein_coding	CCNH		ENSG00000134480	971.384	-0.874587	0.0675452	12.9482	2.40628e-38	3.03161e-37
chr15	41601465	41624819	-	protein_coding	OIP5		ENSG00000104147	325.701	-1.49683	0.115631	12.9449	2.51123e-38	3.16219e-37
chr7	139246315	139477577	-	protein_coding	HIPK2		ENSG00000064393	4015.1	-0.566439	0.0437753	12.9397	2.68651e-38	3.38115e-37
chr12	49047183	49076021	-	protein_coding	KANSL2		ENSG00000139620	1560.23	0.765215	0.0591416	-12.9387	2.72236e-38	3.42449e-37
chrX	74273114	74376567	-	protein_coding	ABCB7		ENSG00000131269	1382.02	-0.777019	0.0600552	12.9384	2.73175e-38	3.43453e-37
chr1	161070345	161087901	-	protein_coding	PFDN2		ENSG00000143256	3643.91	0.590304	0.0456257	-12.938	2.74738e-38	3.45239e-37
chr22	20748404	20762745	+	protein_coding	ZNF74		ENSG00000185252	2392.23	0.661811	0.0511644	-12.935	2.85608e-38	3.58712e-37
chr14	93703895	93799438	-	protein_coding	BTBD7		ENSG00000011114	2243.16	0.703137	0.0543751	-12.9312	3.00036e-38	3.76638e-37
chr6	33286334	33297046	-	protein_coding	DAXX		ENSG00000204209	4256.8	0.553059	0.0427711	-12.9307	3.02176e-38	3.79128e-37
chr18	43906771	44043103	+	protein_coding	RNF165		ENSG00000141622	201.492	-1.8786	0.145297	12.9294	3.07342e-38	3.8541e-37
chrX	134154542	134156559	-	protein_coding	FAM127C		ENSG00000212747	715.089	-1.08572	0.083974	12.9292	3.08077e-38	3.86131e-37
chr12	112563304	112591407	+	protein_coding	TRAFD1		ENSG00000135148	2459.11	0.640827	0.0495881	-12.923	3.3395e-38	4.18344e-37
chr16	4307186	4323076	-	protein_coding	TFAP4		ENSG00000090447	1798.54	0.684559	0.0529735	-12.9227	3.35259e-38	4.19767e-37
chr14	24780655	24787242	+	protein_coding	LTB4R		ENSG00000213903	915.978	0.906228	0.0701628	-12.9161	3.65287e-38	4.57128e-37
chr17	45900637	45908900	-	protein_coding	MRPL10		ENSG00000159111	3473.81	0.620675	0.048069	-12.9122	3.84299e-38	4.80671e-37
chr7	102984700	103009842	+	protein_coding	PSMC2		ENSG00000161057	4919.36	0.547402	0.0424016	-12.9099	3.95654e-38	4.94618e-37
chr11	71139238	71163914	-	protein_coding	DHCR7		ENSG00000172893	3101.4	-0.57244	0.04435	12.9073	4.09265e-38	5.1137e-37
chr8	143808620	143818345	+	protein_coding	THEM6		ENSG00000130193	990.646	-0.897638	0.0695533	12.9058	4.17727e-38	5.21675e-37
chr20	49126890	49201299	+	protein_coding	PTPN1		ENSG00000196396	3786.09	0.599773	0.0464809	-12.9037	4.29258e-38	5.35799e-37
chr22	23412539	23467224	+	protein_coding	GNAZ		ENSG00000128266	742.273	-1.1122	0.0862049	12.9018	4.39803e-38	5.48679e-37
chr1	111682248	111727724	+	protein_coding	CEPT1		ENSG00000134255	2137.77	0.700914	0.0543278	-12.9016	4.40963e-38	5.49842e-37
chr9	131464801	131483197	+	protein_coding	PKN3		ENSG00000160447	1889.85	-0.682013	0.0528728	12.8991	4.55265e-38	5.67385e-37
chr10	112327448	112364394	+	protein_coding	SMC3		ENSG00000108055	9141.76	0.510837	0.0396063	-12.8979	4.62745e-38	5.7641e-37
chr3	49306034	49315342	-	protein_coding	C3orf62		ENSG00000188315	597.973	1.13489	0.0880094	-12.8951	4.79544e-38	5.97028e-37
chr12	49396056	49412980	-	protein_coding	PRKAG1		ENSG00000181929	1220.26	-0.852683	0.0661292	12.8942	4.85334e-38	6.03927e-37
chr6	99282579	99286660	+	protein_coding	POU3F2		ENSG00000184486	1416.54	-0.798349	0.0619158	12.8941	4.85931e-38	6.0436e-37
chr10	126630691	126676758	+	protein_coding	ZRANB1		ENSG00000019995	1953.23	0.726789	0.0564227	-12.8812	5.74652e-38	7.14336e-37
chr11	101981191	102104154	+	protein_coding	YAP1		ENSG00000137693	2298.78	0.669202	0.0519548	-12.8805	5.79887e-38	7.20474e-37
chr1	192778168	192781403	+	protein_coding	RGS2		ENSG00000116741	459.067	1.24325	0.0965406	-12.878	5.98683e-38	7.43446e-37
chr10	45454854	45490172	+	protein_coding	RASSF4		ENSG00000107551	144.581	-2.37138	0.184151	12.8773	6.03842e-38	7.49469e-37
chr2	37423630	37440868	+	protein_coding	AC007390.5		ENSG00000218739	1112.63	-0.878652	0.0682533	12.8734	6.35445e-38	7.88291e-37
chr8	21777179	21864096	+	protein_coding	XPO7		ENSG00000130227	5109.8	0.565755	0.0439621	-12.8692	6.71218e-38	8.32242e-37
chr9	106856540	106903698	+	protein_coding	SMC2		ENSG00000136824	6427.68	0.548448	0.042636	-12.8635	7.2234e-38	8.9517e-37
chr19	52467595	52490109	-	protein_coding	ZNF350		ENSG00000256683	264.054	1.63392	0.127035	-12.862	7.36801e-38	9.12624e-37
chr19	16628699	16653341	-	protein_coding	CHERP		ENSG00000085872	3882.53	0.692748	0.0538807	-12.8571	7.84932e-38	9.71745e-37
chr3	51696708	51738339	+	protein_coding	TEX264		ENSG00000164081	1798.06	-0.710425	0.055258	12.8565	7.90708e-38	9.78395e-37
chr18	32912175	32925446	-	protein_coding	ZNF24		ENSG00000172466	11352.1	0.545462	0.0424438	-12.8514	8.44605e-38	1.04455e-36
chr12	121148237	121161443	+	protein_coding	UNC119B		ENSG00000175970	3860.68	0.592493	0.0461059	-12.8507	8.52455e-38	1.05372e-36
chr11	60897727	60929089	-	protein_coding	VPS37C		ENSG00000167987	1354.04	0.789005	0.0614097	-12.8482	8.80199e-38	1.08746e-36
chr3	47603728	47622282	-	protein_coding	CSPG5		ENSG00000114646	1137.16	-0.956402	0.0744421	12.8476	8.87278e-38	1.09565e-36
chr3	141594965	141645356	+	protein_coding	ATP1B3		ENSG00000069849	5863.81	0.489197	0.0380793	-12.8468	8.96166e-38	1.10606e-36
chr6	144261436	144385735	-	protein_coding	PLAGL1		ENSG00000118495	2077.3	-0.644536	0.0501721	12.8465	9.00074e-38	1.11032e-36
chr12	12867991	12875305	+	protein_coding	CDKN1B		ENSG00000111276	1513.54	0.743691	0.0578917	-12.8462	9.02857e-38	1.11319e-36
chr4	99792834	99851788	-	protein_coding	EIF4E		ENSG00000151247	3569.36	0.549905	0.042807	-12.8462	9.0394e-38	1.11396e-36
chr22	29702571	29708774	+	protein_coding	GAS2L1		ENSG00000185340	439.386	1.2485	0.0972116	-12.8431	9.40205e-38	1.15806e-36
chr7	129251554	129396922	+	protein_coding	NRF1		ENSG00000106459	1231.65	0.855122	0.0666096	-12.8378	1.00682e-37	1.23948e-36
chr9	95473644	95527094	-	protein_coding	BICD2		ENSG00000185963	3739.71	0.703765	0.054831	-12.8352	1.04168e-37	1.28174e-36
chrX	150148981	150159248	+	protein_coding	HMGB3		ENSG00000029993	8305.57	0.492181	0.038359	-12.8309	1.10068e-37	1.35365e-36
chr8	74884671	74895018	+	protein_coding	TMEM70		ENSG00000175606	1664.12	0.818433	0.0637955	-12.829	1.12795e-37	1.38648e-36
chr2	24290453	24299313	-	protein_coding	SF3B14		ENSG00000115128	4962.22	0.5138	0.0400506	-12.8288	1.13129e-37	1.38989e-36
chr17	19015312	19015949	-	lincRNA	RP11-160E2.6		ENSG00000262202	96.8611	2.82112	0.219916	-12.8281	1.14064e-37	1.40067e-36
chr20	18488136	18542059	+	protein_coding	SEC23B		ENSG00000101310	2882.31	-0.596147	0.0464743	12.8275	1.15081e-37	1.41244e-36
chr14	21819630	21852425	-	protein_coding	SUPT16H		ENSG00000092201	19803.8	0.384398	0.0299849	-12.8197	1.27178e-37	1.56012e-36
chr4	177241114	177253396	+	protein_coding	SPCS3		ENSG00000129128	3144.94	-0.643079	0.0501973	12.811	1.42264e-37	1.7443e-36
chr19	53837001	53858122	+	protein_coding	ZNF845		ENSG00000213799	608.833	1.14812	0.0896657	-12.8045	1.54743e-37	1.89635e-36
chr1	153963234	153964626	+	protein_coding	RPS27		ENSG00000177954	19026.8	0.475381	0.0371268	-12.8043	1.55192e-37	1.90088e-36
chr1	67773046	67862583	+	protein_coding	IL12RB2		ENSG00000081985	166.363	2.11883	0.16551	-12.8018	1.60187e-37	1.96108e-36
chr20	61569470	61576996	+	protein_coding	GID8		ENSG00000101193	2386.17	0.623169	0.0486804	-12.8012	1.61364e-37	1.97449e-36
chr17	71279762	71308314	-	protein_coding	CDC42EP4		ENSG00000179604	1718.71	0.735665	0.0574941	-12.7955	1.73759e-37	2.12508e-36
chr7	121958480	122526813	-	protein_coding	CADPS2		ENSG00000081803	440.076	-1.26103	0.0985646	12.7939	1.77269e-37	2.16692e-36
chr6	31938867	31950598	+	protein_coding	STK19		ENSG00000204344	757.233	0.970108	0.0759181	-12.7784	2.16615e-37	2.64654e-36
chr7	112756772	112758668	-	protein_coding	AC073346.2		ENSG00000214194	1493.84	-0.832881	0.0651966	12.7749	2.26407e-37	2.76479e-36
chr21	45432199	45526433	+	protein_coding	TRAPPC10		ENSG00000160218	3485.67	0.621508	0.0486596	-12.7726	2.3336e-37	2.84826e-36
chr14	77228531	77249354	+	protein_coding	VASH1		ENSG00000071246	1447.06	-0.764548	0.059863	12.7716	2.36116e-37	2.88045e-36
chr19	60104	70966	-	pseudogene	AC008993.5		ENSG00000225373	347.502	1.54998	0.121383	-12.7693	2.4327e-37	2.96624e-36
chr17	18218623	18226517	+	protein_coding	SMCR8		ENSG00000176994	1486.76	0.980852	0.0768204	-12.7681	2.47028e-37	3.01054e-36
chr21	30428125	30446118	-	protein_coding	CCT8		ENSG00000156261	18987.6	0.449212	0.035189	-12.7657	2.54816e-37	3.10389e-36
chr16	18792616	18801705	-	protein_coding	RPS15A		ENSG00000134419	3413.91	0.713895	0.0559414	-12.7615	2.69055e-37	3.27568e-36
chr7	73150423	73153197	-	protein_coding	ABHD11		ENSG00000106077	424.128	-1.31017	0.102674	12.7604	2.72689e-37	3.31826e-36
chr9	136627015	136857726	-	protein_coding	VAV2		ENSG00000160293	1075.93	-0.817591	0.0640825	12.7584	2.79824e-37	3.40337e-36
chr18	21269406	21535030	+	protein_coding	LAMA3		ENSG00000053747	1080.45	-0.828711	0.064984	12.7525	3.01765e-37	3.6684e-36
chr22	42556018	42739622	-	protein_coding	TCF20		ENSG00000100207	3384.85	0.611599	0.0479622	-12.7517	3.05033e-37	3.70627e-36
chrX	23720369	23784592	-	protein_coding	ACOT9		ENSG00000123130	1034.67	-0.864829	0.0678239	12.7511	3.07366e-37	3.73274e-36
chr12	54332534	54340328	+	protein_coding	HOXC13		ENSG00000123364	912.966	0.90227	0.070766	-12.75	3.11552e-37	3.78168e-36
chr12	114254542	114404176	-	protein_coding	RBM19		ENSG00000122965	2501.82	0.667403	0.052376	-12.7425	3.43054e-37	4.16197e-36
chr2	55746739	55773015	+	protein_coding	CCDC104		ENSG00000163001	1023.27	-0.886793	0.0696158	12.7384	3.61844e-37	4.38775e-36
[truncated: 46,162 more rows]

## Sheet: high vs control DEG
gene ID	mean norm counts	log2	std error	wald stat	p value	FDR
ENSG00000005073	6001.29	3.7074	0.0701858	52.8227	0	0
ENSG00000006194	8275.19	3.89085	0.0683649	56.9129	0	0
ENSG00000010539	3188.18	3.80938	0.07974	47.7725	0	0
ENSG00000012048	2377.88	-3.67661	0.0854523	-43.0253	0	0
ENSG00000033100	9699.68	3.61183	0.0821749	43.9529	0	0
ENSG00000044574	52583.6	2.53128	0.0637719	39.6927	0	0
ENSG00000048162	5631.15	3.25757	0.0663227	49.117	0	0
ENSG00000052802	6202.93	3.67293	0.0864821	42.4704	0	0
ENSG00000063978	5499.31	2.48809	0.0588117	42.306	0	0
ENSG00000068745	12274.3	2.92256	0.0608463	48.0319	0	0
ENSG00000069248	4077.37	-2.62268	0.0681401	-38.4896	0	0
ENSG00000070731	1027.13	5.10728	0.128452	39.7601	0	0
ENSG00000078399	14897.7	4.38113	0.0699898	62.5967	0	0
ENSG00000083812	3032.33	3.0474	0.0771979	39.4752	0	0
ENSG00000083817	2172.7	5.20091	0.108861	47.7758	0	0
ENSG00000084774	4542.34	-3.09786	0.0661946	-46.7993	0	0
ENSG00000085465	3116.86	5.60807	0.106028	52.8924	0	0
ENSG00000090432	6056.4	3.35615	0.0674237	49.777	0	0
ENSG00000091542	11523.6	2.28376	0.0561777	40.6524	0	0
ENSG00000096654	4143.31	3.94061	0.0889668	44.2931	0	0
ENSG00000099942	30927.5	3.1839	0.0635875	50.0712	0	0
ENSG00000099958	2833.68	4.3519	0.103468	42.0602	0	0
ENSG00000100219	2275.42	-3.16557	0.0788213	-40.1614	0	0
ENSG00000100335	22224.4	2.94993	0.0581577	50.7229	0	0
ENSG00000100580	1440.95	-3.7498	0.0976226	-38.4112	0	0
ENSG00000100796	10415.7	2.39929	0.063078	38.0369	0	0
ENSG00000101138	5078.6	2.77138	0.0678148	40.8668	0	0
ENSG00000101247	2565.69	3.15518	0.0808091	39.0449	0	0
ENSG00000101361	26276.6	2.16315	0.0557268	38.817	0	0
ENSG00000101447	5789.2	2.99113	0.0621618	48.1185	0	0
ENSG00000104267	7046.41	-2.45821	0.0629945	-39.0227	0	0
ENSG00000105085	2055.62	3.76586	0.0882268	42.6839	0	0
ENSG00000105136	1575.63	4.07931	0.0998522	40.8535	0	0
ENSG00000106004	17693.1	4.01775	0.0580365	69.2281	0	0
ENSG00000106006	3226.83	3.94799	0.0805784	48.9957	0	0
ENSG00000107341	8396.17	2.22564	0.0566222	39.3069	0	0
ENSG00000107815	15403.9	3.93478	0.0644022	61.097	0	0
ENSG00000109519	11606.4	2.87506	0.0645381	44.5483	0	0
ENSG00000112578	8213.52	2.92924	0.0726537	40.3178	0	0
ENSG00000112592	4117.18	3.02035	0.0676783	44.6281	0	0
ENSG00000114388	4873.5	3.47144	0.0720787	48.1618	0	0
ENSG00000114554	2195.37	-3.10364	0.082463	-37.6367	0	0
ENSG00000115568	6509.27	2.97301	0.0603496	49.2631	0	0
ENSG00000115661	3249.95	2.88587	0.0666672	43.2876	0	0
ENSG00000116350	31061.7	2.65318	0.0636464	41.6863	0	0
ENSG00000117036	10143.6	3.61965	0.0751275	48.1801	0	0
ENSG00000118655	5064.25	2.77028	0.0729263	37.9874	0	0
ENSG00000121289	4209.85	3.16413	0.0780395	40.5453	0	0
ENSG00000122035	2696.21	3.87287	0.0919686	42.1108	0	0
ENSG00000122592	2782.9	5.61377	0.101205	55.4691	0	0
ENSG00000124217	2845.43	3.32066	0.0877932	37.8237	0	0
ENSG00000124688	2849.44	2.89466	0.070557	41.0258	0	0
ENSG00000126746	4794.42	2.87797	0.0695013	41.4089	0	0
ENSG00000130803	8639.28	3.50382	0.0663326	52.822	0	0
ENSG00000131470	5192.15	3.65543	0.0760622	48.0584	0	0
ENSG00000131845	2202	4.26387	0.0938275	45.4437	0	0
ENSG00000132467	9038.99	3.39714	0.0755598	44.9596	0	0
ENSG00000134186	17651.3	2.80678	0.0640097	43.8493	0	0
ENSG00000135334	6312.9	2.72935	0.0710168	38.4325	0	0
ENSG00000136158	2397.3	3.29528	0.0760912	43.3069	0	0
ENSG00000136270	13687.3	2.77738	0.065057	42.6915	0	0
ENSG00000136718	12603.2	3.20627	0.0730202	43.9094	0	0
ENSG00000139263	4627.36	2.94255	0.075678	38.8825	0	0
ENSG00000141026	4018.8	2.76856	0.0675436	40.9893	0	0
ENSG00000141098	5928.42	3.30515	0.0727582	45.4265	0	0
ENSG00000142396	2768.96	3.32723	0.0822046	40.475	0	0
ENSG00000143294	19125.3	3.00871	0.0627157	47.9738	0	0
ENSG00000144597	5275.98	3.18217	0.0725398	43.8679	0	0
ENSG00000144713	74036.6	2.35606	0.0611776	38.5118	0	0
ENSG00000146676	12284.7	3.18056	0.0787812	40.372	0	0
ENSG00000146909	10097.5	2.61596	0.0677393	38.6181	0	0
ENSG00000148331	7560.34	3.81982	0.0767241	49.7864	0	0
ENSG00000149483	2406.04	2.9278	0.0756773	38.6879	0	0
ENSG00000150459	8560.76	2.41133	0.0636563	37.8804	0	0
ENSG00000151576	13602.1	3.29985	0.0792949	41.615	0	0
ENSG00000152102	3856.66	-3.3536	0.0707048	-47.4309	0	0
ENSG00000152443	3387.07	4.31958	0.100694	42.898	0	0
ENSG00000152684	5025.63	3.23767	0.0711841	45.4831	0	0
ENSG00000154370	8450.25	2.82259	0.0705077	40.0323	0	0
ENSG00000156482	24914.5	3.09059	0.0662631	46.6411	0	0
ENSG00000157540	7124.72	3.0332	0.0673968	45.0051	0	0
ENSG00000158480	2851.7	3.35523	0.0875976	38.3028	0	0
ENSG00000160214	3019.98	3.55441	0.0829463	42.8519	0	0
ENSG00000160888	3160.37	3.0468	0.0768924	39.6242	0	0
ENSG00000160908	4672.14	4.04755	0.074575	54.2748	0	0
ENSG00000160959	7996.39	3.81722	0.0765322	49.8773	0	0
ENSG00000161526	6900.27	2.71211	0.0638436	42.4805	0	0
ENSG00000161960	11279.1	6.46713	0.0888912	72.7534	0	0
ENSG00000161970	4855.71	3.5648	0.0682985	52.1944	0	0
ENSG00000162702	8655.67	3.2527	0.0736643	44.1558	0	0
ENSG00000163660	16407.3	3.68704	0.0847766	43.4913	0	0
ENSG00000163866	4165.52	2.66999	0.0657365	40.6165	0	0
ENSG00000165494	18850	4.09634	0.0766889	53.4151	0	0
ENSG00000165821	6899.32	2.47073	0.0628887	39.2874	0	0
ENSG00000166133	5492.83	4.03373	0.0994539	40.5588	0	0
ENSG00000166526	6358.39	3.50026	0.0658889	53.1237	0	0
ENSG00000167394	3699.48	4.25831	0.107964	39.4418	0	0
ENSG00000167395	8118.19	3.52102	0.0893989	39.3855	0	0
ENSG00000167447	5800.26	2.94256	0.0770278	38.2013	0	0
ENSG00000167515	5344.76	3.06877	0.0801278	38.2984	0	0
ENSG00000168255	4630.28	4.76795	0.110644	43.0927	0	0
ENSG00000168564	3123.33	3.53739	0.0813678	43.4741	0	0
ENSG00000169020	1166.79	5.11342	0.132542	38.5797	0	0
ENSG00000169564	17570.4	3.5507	0.091497	38.8067	0	0
ENSG00000169981	2788.57	3.82677	0.0983942	38.8923	0	0
ENSG00000170027	27892.7	2.75321	0.0673401	40.8851	0	0
ENSG00000170619	4266.74	4.29484	0.110269	38.9486	0	0
ENSG00000170631	2357.64	3.97128	0.0831155	47.7802	0	0
ENSG00000171421	3664.24	3.06026	0.0767134	39.8921	0	0
ENSG00000172409	5343.05	3.99783	0.0774896	51.5918	0	0
ENSG00000173011	7190.07	3.61959	0.0641104	56.4588	0	0
ENSG00000173456	10304.1	3.4355	0.086559	39.6896	0	0
ENSG00000173545	7319.06	3.80078	0.0836063	45.4605	0	0
ENSG00000173933	3766.47	5.32714	0.116195	45.8465	0	0
ENSG00000174136	3781.86	3.032	0.0767092	39.5259	0	0
ENSG00000174173	13481.8	3.28375	0.0836678	39.2475	0	0
ENSG00000174705	1327.14	-3.89054	0.101896	-38.1814	0	0
ENSG00000175213	4272.15	4.28105	0.0929466	46.0592	0	0
ENSG00000176095	12396.4	2.77377	0.0658135	42.146	0	0
ENSG00000176994	5545.27	3.57123	0.0832306	42.9076	0	0
ENSG00000177613	8664.14	3.23149	0.0764012	42.2963	0	0
ENSG00000178307	5609.53	3.35182	0.0711224	47.1274	0	0
ENSG00000178988	12815.6	3.04333	0.072117	42.1999	0	0
ENSG00000179041	11499.1	4.19744	0.103233	40.6599	0	0
ENSG00000179335	5204.55	2.7063	0.0691899	39.1141	0	0
ENSG00000179562	7105.49	3.67071	0.0717338	51.1712	0	0
ENSG00000179837	31324.3	3.86628	0.0757965	51.0086	0	0
ENSG00000180185	3709.73	3.04567	0.0780081	39.043	0	0
ENSG00000180806	3815.35	3.30855	0.0853251	38.7758	0	0
ENSG00000181026	14049.5	2.87309	0.0569541	50.4457	0	0
ENSG00000181135	4375.45	3.96868	0.0908567	43.6807	0	0
ENSG00000181915	5281.06	3.04297	0.072701	41.8559	0	0
ENSG00000182224	5339.75	2.98559	0.0740988	40.292	0	0
ENSG00000183647	2600.1	4.49752	0.0923716	48.6894	0	0
ENSG00000183723	1757.72	-3.28064	0.084721	-38.7228	0	0
ENSG00000183779	124076	4.59278	0.113512	40.4606	0	0
ENSG00000184281	9561.05	4.05889	0.10001	40.5849	0	0
ENSG00000187189	9358.85	3.7829	0.073123	51.7334	0	0
ENSG00000187626	3198.98	3.84965	0.0817616	47.0838	0	0
ENSG00000188021	7113.92	2.92369	0.0644314	45.3767	0	0
ENSG00000189241	35142	3.12201	0.0618831	50.4501	0	0
ENSG00000196152	1589.57	3.51983	0.0892413	39.4418	0	0
ENSG00000196449	4993.4	3.36315	0.0857044	39.2413	0	0
ENSG00000196652	4185.7	3.0682	0.0762483	40.2396	0	0
ENSG00000196756	22157.5	5.22759	0.0692978	75.4366	0	0
ENSG00000197024	5545.36	2.49972	0.063166	39.5738	0	0
ENSG00000197037	4112.08	3.11048	0.0708435	43.9064	0	0
ENSG00000197050	1613.95	3.96391	0.103279	38.3806	0	0
ENSG00000197976	14078.9	3.60547	0.0919077	39.2293	0	0
ENSG00000198393	2474.37	4.29932	0.0898117	47.8703	0	0
ENSG00000198563	21186.8	3.21084	0.0675741	47.5159	0	0
ENSG00000198841	3162.27	4.00369	0.0928516	43.1193	0	0
ENSG00000198890	8748.85	2.93245	0.0701012	41.8317	0	0
ENSG00000213213	2027.04	4.85869	0.119385	40.6976	0	0
ENSG00000213693	1192.73	6.5726	0.169408	38.7975	0	0
ENSG00000213888	3308.72	4.48898	0.0957582	46.8783	0	0
ENSG00000223461	1661.79	6.94034	0.182457	38.0383	0	0
ENSG00000225880	2136.31	5.85711	0.117813	49.7153	0	0
ENSG00000230701	1384.98	7.12572	0.18921	37.6605	0	0
ENSG00000232956	17852.3	4.5514	0.0705063	64.553	0	0
ENSG00000236824	49542	4.20678	0.0993916	42.3253	0	0
ENSG00000239569	1292.08	5.4934	0.145812	37.6747	0	0
ENSG00000240990	5038.5	3.17615	0.0777765	40.8369	0	0
ENSG00000245970	2030.09	6.45372	0.132634	48.6581	0	0
ENSG00000253293	11524.7	3.83359	0.0787168	48.701	0	0
ENSG00000253719	15388.7	2.9316	0.0632467	46.3518	0	0
ENSG00000254369	4655.12	4.08317	0.0884932	46.1411	0	0
ENSG00000255224	3187.41	7.04483	0.163261	43.1508	0	0
ENSG00000257184	904.554	4.92543	0.1281	38.4498	0	0
ENSG00000260924	2343.99	4.6576	0.123668	37.6622	0	0
ENSG00000261505	1928.22	4.47023	0.100597	44.4369	0	0
ENSG00000264577	3256.96	4.82057	0.0923414	52.2038	0	0
ENSG00000266709	1353.43	4.00484	0.0987168	40.569	0	0
ENSG00000267100	8791.7	4.12543	0.0882222	46.7618	0	0
ENSG00000267216	1559.07	6.83872	0.162886	41.9847	0	0
ENSG00000267350	6769.56	3.50474	0.0661257	53.0011	0	0
ENSG00000268471	2291.93	3.95606	0.0988897	40.0048	0	0
ENSG00000270170	4134.97	3.83692	0.0958125	40.0461	0	0
ENSG00000270182	1989.57	7.12225	0.158037	45.067	0	0
ENSG00000270890	1891.53	6.36876	0.152746	41.695	0	0
ENSG00000055070	11810.2	2.54132	0.0677433	37.5139	5.46502e-308	7.5834e-306
ENSG00000227372	6456.82	2.56014	0.0683894	37.4347	1.06554e-306	1.47044e-304
ENSG00000164309	1380.5	5.55036	0.148416	37.3974	4.31076e-306	5.91635e-304
ENSG00000249673	2126.22	2.99955	0.0802141	37.3943	4.83285e-306	6.59684e-304
ENSG00000163597	12004.8	2.57134	0.0688812	37.3301	5.33752e-305	7.24633e-303
ENSG00000204438	3567.33	3.30108	0.0884482	37.3222	7.1641e-305	9.67385e-303
ENSG00000101413	5733.78	2.56599	0.0688978	37.2434	1.35395e-303	1.81849e-301
ENSG00000177410	4538.55	2.70848	0.0728157	37.1963	7.81952e-303	1.04465e-300
ENSG00000132768	6476.44	2.89659	0.0781411	37.0687	8.9801e-301	1.19336e-298
ENSG00000165655	39135.9	3.42624	0.0924529	37.0592	1.2745e-300	1.68476e-298
ENSG00000104221	1465.63	3.79	0.102664	36.9165	2.5119e-298	3.30309e-296
ENSG00000269688	917.938	5.83789	0.158445	36.8449	3.53242e-297	4.62085e-295
ENSG00000101849	1739.61	-3.16733	0.0862225	-36.7344	2.06391e-295	2.68587e-293
ENSG00000135213	9190.16	2.3371	0.063684	36.6984	7.74491e-295	1.00269e-292
ENSG00000165271	6321.96	2.50218	0.0682195	36.6783	1.61945e-294	2.08585e-292
ENSG00000043355	11426	2.56812	0.0701974	36.5843	5.08557e-293	6.51679e-291
ENSG00000143368	7437.78	2.51744	0.0688608	36.5584	1.31043e-292	1.6707e-290
ENSG00000183808	6581.59	3.23666	0.0886768	36.4995	1.13047e-291	1.43398e-289
ENSG00000268030	949.698	4.88682	0.133992	36.4709	3.20374e-291	4.04348e-289
ENSG00000105732	3741.27	3.87248	0.106345	36.4144	2.52028e-290	3.16496e-288
ENSG00000181638	2520.67	3.36975	0.0927671	36.3248	6.56564e-289	8.20412e-287
ENSG00000170846	5830.82	2.6295	0.0724071	36.3155	9.22355e-289	1.14683e-286
ENSG00000197021	4792.29	2.52532	0.0695472	36.3109	1.08843e-288	1.34666e-286
ENSG00000135900	4713.9	2.71066	0.0746659	36.3038	1.40876e-288	1.73443e-286
ENSG00000169635	9924.79	2.5375	0.0699697	36.2656	5.63208e-288	6.90026e-286
ENSG00000134419	7447.82	2.50624	0.0691309	36.2535	8.74168e-288	1.06581e-285
ENSG00000126062	8191.08	3.47017	0.0957295	36.2498	1.00192e-287	1.21566e-285
ENSG00000235919	1629.04	4.26486	0.117854	36.1877	9.52102e-287	1.14966e-284
ENSG00000232559	1451.2	3.26528	0.0904327	36.1072	1.74564e-285	2.09778e-283
ENSG00000141867	12665.4	2.53985	0.0704266	36.0638	8.37393e-285	1.00152e-282
ENSG00000130165	6968.17	2.97467	0.0825379	36.0401	1.97347e-284	2.34908e-282
ENSG00000114503	7388.28	2.59115	0.071927	36.0247	3.43701e-284	4.07188e-282
ENSG00000170260	3970.04	2.54642	0.0707226	36.0057	6.80313e-284	8.02195e-282
ENSG00000141570	4401	3.44987	0.0960501	35.9174	1.63393e-282	1.91765e-280
ENSG00000171282	1414.42	-3.719	0.103639	-35.8841	5.40707e-282	6.31646e-280
ENSG00000168496	17093.2	2.58566	0.072112	35.8561	1.47552e-281	1.71571e-279
ENSG00000088305	1343.05	-3.25637	0.0908343	-35.8496	1.86615e-281	2.15992e-279
ENSG00000104142	5482.26	3.28947	0.0919229	35.7851	1.88025e-280	2.16625e-278
ENSG00000261188	2320.57	3.1791	0.0888879	35.7652	3.83538e-280	4.3986e-278
ENSG00000149658	6414.03	2.20843	0.0617878	35.7422	8.73037e-280	9.96691e-278
ENSG00000138018	1706.88	-3.53876	0.0990376	-35.7314	1.28521e-279	1.4606e-277
ENSG00000081019	4160.64	3.00833	0.0844273	35.6322	4.43849e-278	5.02149e-276
ENSG00000154945	7342.64	2.47576	0.0694899	35.6277	5.22534e-278	5.88519e-276
ENSG00000117877	1813.07	3.62971	0.101918	35.614	8.49242e-278	9.52213e-276
ENSG00000001167	8237.08	3.10225	0.0872706	35.5475	9.07851e-277	1.0134e-274
ENSG00000232442	2060.29	3.43132	0.0966848	35.4897	7.07473e-276	7.86235e-274
ENSG00000115307	6176.66	2.16182	0.0609913	35.4447	3.50585e-275	3.87898e-273
ENSG00000223496	9896.42	3.74941	0.105861	35.4182	8.97349e-275	9.88501e-273
ENSG00000166483	7585.01	2.83746	0.0805449	35.2283	7.37129e-272	8.0846e-270
ENSG00000146433	1128.53	-3.67848	0.104566	-35.1785	4.26492e-271	4.65729e-269
ENSG00000188846	63675	1.86678	0.0530732	35.1737	5.04702e-271	5.48749e-269
ENSG00000147789	2227.03	2.71053	0.0771364	35.1394	1.68695e-270	1.82627e-268
ENSG00000100814	5543.36	2.76458	0.0786835	35.1354	1.94432e-270	2.09586e-268
ENSG00000116273	5148.41	2.41667	0.0687934	35.1294	2.40141e-270	2.57751e-268
ENSG00000184916	1322.41	-3.27679	0.0932938	-35.1234	2.96326e-270	3.16704e-268
ENSG00000164902	6391.25	2.62067	0.0746407	35.1105	4.66628e-270	4.96603e-268
ENSG00000119953	5280.07	2.79786	0.0797008	35.1046	5.74119e-270	6.0842e-268
ENSG00000088876	2157.62	3.07323	0.0879425	34.9459	1.49551e-267	1.5782e-265
ENSG00000179021	3533.98	3.03337	0.0868335	34.9332	2.33371e-267	2.45244e-265
ENSG00000008294	3788.89	-2.55434	0.0732252	-34.8833	1.33076e-266	1.39264e-264
ENSG00000160799	6581.28	3.21003	0.0920284	34.8809	1.44891e-266	1.50999e-264
ENSG00000166170	6758.4	2.71899	0.0780262	34.8471	4.70468e-266	4.88276e-264
ENSG00000109323	2416.95	2.88389	0.0828071	34.8266	9.61416e-266	9.937e-264
ENSG00000255112	2669.09	3.04276	0.0875575	34.7516	1.31201e-264	1.35051e-262
ENSG00000188295	1016.38	3.8935	0.112041	34.7505	1.36222e-264	1.39647e-262
ENSG00000106591	4660.04	2.41152	0.0693994	34.7485	1.46012e-264	1.49075e-262
ENSG00000122687	2949.3	3.45947	0.0997789	34.6714	2.1256e-263	2.1614e-261
ENSG00000113732	3750.48	2.23335	0.0644678	34.643	5.70208e-263	5.77473e-261
ENSG00000232300	1126.31	3.38983	0.0979604	34.6041	2.1911e-262	2.2101e-260
ENSG00000111832	5357.16	2.16234	0.0624882	34.6039	2.20829e-262	2.21854e-260
ENSG00000150593	1544.54	-3.24619	0.0940207	-34.5264	3.22733e-261	3.22938e-259
ENSG00000214706	14747.4	2.90611	0.0841899	34.5185	4.22796e-261	4.21386e-259
ENSG00000185127	5641.84	2.60746	0.0755924	34.4936	1.00011e-260	9.92837e-259
ENSG00000110931	1537.24	-3.06697	0.0889338	-34.486	1.30056e-260	1.28602e-258
ENSG00000119314	1390.42	-3.19093	0.0925951	-34.461	3.07691e-260	3.03058e-258
ENSG00000025293	1139.46	-3.5596	0.103298	-34.4595	3.23952e-260	3.17827e-258
ENSG00000204628	132707	1.98914	0.0577426	34.4483	4.77305e-260	4.66459e-258
ENSG00000139800	4784.44	2.63385	0.076462	34.4465	5.07368e-260	4.93917e-258
ENSG00000133226	13476.6	2.05353	0.0596484	34.4272	9.87903e-260	9.57999e-258
ENSG00000106803	7015.12	2.28002	0.0662876	34.3959	2.90726e-259	2.80841e-257
ENSG00000132823	2720.45	2.84341	0.0827162	34.3755	5.86775e-259	5.64652e-257
ENSG00000124795	6684.27	-2.49083	0.0725112	-34.351	1.361e-258	1.30469e-256
ENSG00000166188	1570.07	3.04179	0.0886216	34.3234	3.51709e-258	3.35875e-256
ENSG00000236850	3555.55	2.55896	0.074606	34.2997	7.92806e-258	7.54247e-256
ENSG00000213782	916.357	6.07434	0.177178	34.2838	1.36746e-257	1.29604e-255
ENSG00000170684	2212.54	4.52457	0.132245	34.2136	1.51807e-256	1.43338e-254
ENSG00000068120	14043.5	2.76095	0.0808263	34.159	9.83103e-256	9.24779e-254
ENSG00000259877	1222.71	3.83748	0.112473	34.119	3.84955e-255	3.60766e-253
ENSG00000186272	828.007	3.7342	0.109524	34.095	8.75839e-255	8.17754e-253
ENSG00000102038	2985.58	-2.30897	0.0677526	-34.0794	1.48784e-254	1.38402e-252
ENSG00000268852	993.639	6.54808	0.192428	34.0287	8.37495e-254	7.76182e-252
ENSG00000188486	29364.7	3.60598	0.105973	34.0274	8.75801e-254	8.08699e-252
ENSG00000130311	6657.98	3.10017	0.0912079	33.9901	3.11735e-253	2.86796e-251
ENSG00000054598	25307.8	2.54661	0.0750094	33.9505	1.19902e-252	1.09907e-250
ENSG00000196367	5166.03	-2.08278	0.0613745	-33.9356	1.98778e-252	1.81546e-250
ENSG00000102974	8038.78	2.01659	0.0595491	33.8643	2.23689e-251	2.03557e-249
ENSG00000012660	2062.97	-2.55213	0.0754893	-33.8079	1.51197e-250	1.37092e-248
ENSG00000090447	3821.2	2.44062	0.072214	33.7971	2.17698e-250	1.9668e-248
ENSG00000067365	1754.4	2.71569	0.0803641	33.7924	2.55282e-250	2.29808e-248
ENSG00000186364	896.759	3.49186	0.103344	33.7888	2.87571e-250	2.57951e-248
ENSG00000155876	7705.77	2.37644	0.070339	33.7856	3.21261e-250	2.87146e-248
ENSG00000182544	2406.42	2.6678	0.0790756	33.7373	1.64164e-249	1.46211e-247
ENSG00000136897	4348.38	2.75074	0.0815396	33.7351	1.76886e-249	1.56985e-247
ENSG00000143751	11974.2	2.97976	0.0883554	33.7247	2.51549e-249	2.22462e-247
ENSG00000197557	1559.27	3.61914	0.107373	33.7064	4.66171e-249	4.10819e-247
ENSG00000186416	9186.33	2.58716	0.0767712	33.6997	5.84584e-249	5.13371e-247
ENSG00000198492	11576.2	1.89247	0.0561787	33.6866	9.09128e-249	7.95598e-247
ENSG00000204138	1617.34	-2.73703	0.0813573	-33.6422	4.06079e-248	3.54135e-246
ENSG00000106089	1617.55	4.23625	0.126029	33.6134	1.07056e-247	9.3039e-246
ENSG00000111725	2899.87	2.43277	0.072412	33.5962	1.90512e-247	1.64997e-245
ENSG00000159593	1857.69	-2.74049	0.0816716	-33.555	7.60209e-247	6.56131e-245
ENSG00000101346	1333.29	-3.06117	0.0912345	-33.5528	8.19459e-247	7.04847e-245
ENSG00000181222	7355.33	-2.5215	0.0752585	-33.5046	4.13178e-246	3.54177e-244
ENSG00000108175	935.085	-4.61293	0.138167	-33.3865	2.15141e-244	1.83792e-242
ENSG00000156502	4752.47	2.26814	0.0679463	33.3813	2.55943e-244	2.17907e-242
ENSG00000204524	1084.29	4.35513	0.130548	33.3604	5.1442e-244	4.36493e-242
ENSG00000175283	2103.27	2.70935	0.0812327	33.353	6.59503e-244	5.57713e-242
ENSG00000136942	65378	2.56259	0.0769449	33.3043	3.34969e-243	2.82318e-241
ENSG00000140104	1825.27	2.99791	0.0900834	33.2793	7.69712e-243	6.46558e-241
ENSG00000144746	8933.46	2.42318	0.0728462	33.2643	1.26905e-242	1.06245e-240
ENSG00000112029	7641.74	2.70144	0.0812964	33.2295	4.04413e-242	3.3745e-240
ENSG00000158773	3871.34	2.21426	0.0666975	33.1985	1.13111e-241	9.40698e-240
ENSG00000035687	1589.18	-2.90307	0.0874715	-33.1888	1.56424e-241	1.29662e-239
ENSG00000140743	3755.13	2.32024	0.0699344	33.1775	2.27567e-241	1.88012e-239
ENSG00000122126	1784.34	-2.67828	0.0807451	-33.1695	2.96309e-241	2.44003e-239
ENSG00000014138	1837.04	-2.579	0.077802	-33.1483	5.99544e-241	4.92097e-239
ENSG00000178913	5971.52	2.46547	0.0743981	33.1389	8.17447e-241	6.68762e-239
ENSG00000224345	974.103	4.99734	0.151017	33.0913	3.96855e-240	3.23617e-238
ENSG00000102967	2072.36	2.46006	0.0744716	33.0335	2.68554e-239	2.18284e-237
ENSG00000215251	3098.97	2.53454	0.0768176	32.9942	9.83346e-239	7.96701e-237
ENSG00000263244	5671.21	2.85453	0.0865278	32.9898	1.1394e-238	9.20164e-237
ENSG00000121417	1112.02	2.96212	0.0898467	32.9686	2.29179e-238	1.84489e-236
ENSG00000064393	2472.48	-2.34165	0.0711064	-32.9317	7.74371e-238	6.21377e-236
ENSG00000156853	4597.26	2.24093	0.0680566	32.9275	8.88102e-238	7.10369e-236
ENSG00000205937	13796.7	2.05481	0.062408	32.9255	9.49233e-238	7.56855e-236
ENSG00000107731	1302.88	-3.21344	0.0976853	-32.8958	2.52129e-237	2.00395e-235
ENSG00000154229	927.556	-3.74208	0.113871	-32.8625	7.55917e-237	5.98915e-235
ENSG00000164048	1652.55	-2.92498	0.0891134	-32.8231	2.75786e-236	2.17819e-234
ENSG00000152749	1470.75	-3.08092	0.0939544	-32.7917	7.74117e-236	6.0949e-234
ENSG00000124614	991.182	3.14505	0.0959795	32.768	1.6829e-235	1.32087e-233
ENSG00000140265	3841.09	2.78334	0.0849415	32.7678	1.69544e-235	1.32244e-233
ENSG00000256683	1221.07	4.4088	0.134547	32.7678	1.69284e-235	1.32244e-233
ENSG00000185115	2565.47	2.92371	0.0892387	32.7627	1.99908e-235	1.55445e-233
ENSG00000125484	18649.8	3.01605	0.0921085	32.7446	3.62722e-235	2.81177e-233
ENSG00000145050	10754.5	2.83652	0.0866403	32.7391	4.34521e-235	3.35798e-233
ENSG00000089685	4046.39	2.32802	0.0711639	32.7135	1.00497e-234	7.74261e-233
ENSG00000142556	3143.44	3.5877	0.10968	32.7105	1.10651e-234	8.49881e-233
ENSG00000146457	8057.8	2.29176	0.0700777	32.703	1.41396e-234	1.08271e-232
ENSG00000171574	1774.14	2.53304	0.0774785	32.6934	1.9365e-234	1.47833e-232
ENSG00000183665	1940.9	2.53569	0.0777704	32.6048	3.50464e-233	2.66735e-231
ENSG00000112763	4060.14	2.33539	0.0716972	32.5729	9.92884e-233	7.53392e-231
ENSG00000267041	1439.98	3.79743	0.116656	32.5525	1.92839e-232	1.45884e-230
ENSG00000183258	10312.7	2.71239	0.08336	32.5382	3.07225e-232	2.3172e-230
ENSG00000143315	3969.01	2.21892	0.0682101	32.5307	3.93013e-232	2.95537e-230
ENSG00000094804	2161.25	-2.6015	0.0799873	-32.524	4.88828e-232	3.6649e-230
ENSG00000105708	1272.03	3.54953	0.109221	32.4986	1.11767e-231	8.35459e-230
ENSG00000243678	1023.56	4.5915	0.141435	32.4638	3.46419e-231	2.5818e-229
ENSG00000246731	857.696	6.38965	0.197051	32.4264	1.16556e-230	8.661e-229
ENSG00000003989	834.471	-4.34616	0.134243	-32.3753	6.11859e-230	4.53317e-228
ENSG00000259623	3853.41	3.13387	0.0968286	32.3651	8.51258e-230	6.28829e-228
ENSG00000177733	35841.7	2.79777	0.0865334	32.3317	2.50531e-229	1.84526e-227
ENSG00000198919	1531.3	-3.08588	0.0954709	-32.3228	3.35022e-229	2.46036e-227
ENSG00000068366	963.541	-3.60632	0.111638	-32.3037	6.20462e-229	4.5433e-227
ENSG00000162244	68547.1	2.04167	0.0632034	32.3031	6.32123e-229	4.61523e-227
ENSG00000080802	3026.29	2.54723	0.0789683	32.2563	2.86912e-228	2.08872e-226
ENSG00000106638	3816.4	1.95861	0.0607204	32.2562	2.88127e-228	2.0915e-226
ENSG00000204348	2305.2	3.09862	0.0960764	32.2517	3.33463e-228	2.41362e-226
ENSG00000244165	1475.56	4.12117	0.127888	32.2248	7.92906e-228	5.7226e-226
ENSG00000171763	1890.72	2.49431	0.0774408	32.2093	1.30834e-227	9.41558e-226
ENSG00000185730	2681.82	2.92172	0.0907435	32.1975	1.91315e-227	1.37288e-225
ENSG00000169976	11936.8	2.91292	0.0904922	32.1897	2.45915e-227	1.75966e-225
ENSG00000101126	13229.5	2.4552	0.0765429	32.0761	9.49574e-226	6.77543e-224
ENSG00000186468	9505.41	2.11359	0.0659829	32.0324	3.85676e-225	2.74409e-223
ENSG00000185651	11854.4	2.11821	0.066151	32.0208	5.59733e-225	3.97126e-223
ENSG00000163155	1677.02	2.62869	0.0821971	31.9803	2.04806e-224	1.44899e-222
ENSG00000132254	6529.79	2.10411	0.0658328	31.9614	3.75069e-224	2.64614e-222
ENSG00000148572	2195.16	2.54194	0.0795929	31.9368	8.24677e-224	5.80185e-222
ENSG00000183337	21948.6	1.81047	0.0567688	31.8921	3.43797e-223	2.41196e-221
ENSG00000185963	5630.48	1.84695	0.0579143	31.891	3.56002e-223	2.49063e-221
ENSG00000160201	18850.6	1.76014	0.0552407	31.8631	8.67519e-223	6.05239e-221
ENSG00000164776	726.539	4.47125	0.140373	31.8526	1.21051e-222	8.42192e-221
ENSG00000112759	1629.34	-2.66503	0.0836853	-31.8458	1.50465e-222	1.04394e-220
ENSG00000182308	693.549	5.02732	0.158184	31.7815	1.16519e-221	8.06198e-220
ENSG00000116918	1141.11	-3.38581	0.106568	-31.7715	1.60515e-221	1.10755e-219
ENSG00000073921	1471.17	-3.00263	0.0946199	-31.7336	5.3521e-221	3.68283e-219
ENSG00000070614	1828.97	-2.40573	0.0758127	-31.7326	5.52557e-221	3.78148e-219
ENSG00000188785	922.242	3.51894	0.110894	31.7326	5.51945e-221	3.78148e-219
ENSG00000197077	1556.47	-2.8116	0.0886323	-31.722	7.71974e-221	5.26872e-219
ENSG00000174227	3942.26	2.20628	0.0695883	31.7048	1.33443e-220	9.0828e-219
ENSG00000187051	9234.85	2.78028	0.0877193	31.6952	1.80788e-220	1.22721e-218
ENSG00000262049	1661.1	4.51854	0.142626	31.681	2.83926e-220	1.92212e-218
ENSG00000120253	1984.05	-2.39265	0.0755686	-31.662	5.18187e-220	3.4986e-218
ENSG00000180182	1958.26	-2.4561	0.0775902	-31.6547	6.5291e-220	4.39638e-218
ENSG00000116489	3283.78	-2.16161	0.0684112	-31.5973	4.02384e-219	2.70221e-217
ENSG00000133316	2982.81	2.39039	0.0757298	31.5647	1.12864e-218	7.55916e-217
ENSG00000092199	76272.1	1.99895	0.0633685	31.5449	2.10869e-218	1.40856e-216
ENSG00000253187	712.932	3.60708	0.114434	31.5211	4.46257e-218	2.97299e-216
ENSG00000128731	3351.46	-2.1186	0.0672219	-31.5165	5.16596e-218	3.43249e-216
ENSG00000178229	1427.39	3.89389	0.123599	31.5043	7.58259e-218	5.02491e-216
ENSG00000196372	748.756	-4.26548	0.135405	-31.5017	8.22462e-218	5.43604e-216
ENSG00000204439	1547.88	2.85633	0.0906882	31.4961	9.81825e-218	6.47232e-216
ENSG00000262251	872.558	3.82474	0.121474	31.486	1.34855e-217	8.86651e-216
ENSG00000152454	1145.97	4.21525	0.13391	31.4783	1.72222e-217	1.12938e-215
ENSG00000171453	4206.25	2.0556	0.0653047	31.4771	1.78931e-217	1.17032e-215
ENSG00000198786	10187.6	2.12791	0.0676272	31.4652	2.5982e-217	1.69497e-215
ENSG00000131389	822.954	-4.93398	0.156918	-31.4431	5.22304e-217	3.39849e-215
ENSG00000100324	1250.25	-3.24768	0.103351	-31.4239	9.54988e-217	6.1978e-215
ENSG00000126698	14807.7	1.97678	0.0629711	31.3919	2.60899e-216	1.68885e-214
ENSG00000176396	4639.9	2.92065	0.0930499	31.388	2.94829e-216	1.90358e-214
ENSG00000119138	4321.56	2.01956	0.0643425	31.3877	2.98193e-216	1.92036e-214
ENSG00000113068	3225.35	2.27745	0.0726008	31.3694	5.28664e-216	3.39589e-214
ENSG00000172057	2858.09	2.32284	0.0740487	31.369	5.35304e-216	3.42977e-214
ENSG00000125691	53060.8	1.77328	0.0565837	31.339	1.37316e-215	8.77565e-214
ENSG00000167625	2591.94	2.84172	0.090728	31.3213	2.39147e-215	1.52447e-213
ENSG00000159184	2286.42	2.44574	0.0781628	31.2903	6.3226e-215	4.02022e-213
ENSG00000204435	1026.04	3.37408	0.107841	31.2874	6.92554e-215	4.39247e-213
ENSG00000174886	1743.19	3.37419	0.107941	31.2595	1.65636e-214	1.04789e-212
ENSG00000234769	2405.03	2.75079	0.0880212	31.2515	2.13238e-214	1.34565e-212
ENSG00000121871	1461.12	2.9853	0.0956858	31.199	1.09904e-213	6.9182e-212
ENSG00000142534	64297.6	1.96775	0.0630901	31.1895	1.48036e-213	9.29517e-212
ENSG00000263013	840.408	4.4595	0.143036	31.1775	2.14953e-213	1.34632e-211
ENSG00000184445	1790.07	-2.6363	0.0846153	-31.1563	4.16152e-213	2.60002e-211
ENSG00000166441	52941.8	1.86767	0.0600538	31.1	2.40802e-212	1.50074e-210
ENSG00000136111	3416.69	-2.37758	0.0765343	-31.0655	7.04105e-212	4.37731e-210
ENSG00000177383	4600.65	2.3714	0.0764271	31.0283	2.23781e-211	1.38777e-209
ENSG00000152193	4198.37	2.78544	0.0897977	31.0191	2.98065e-211	1.84389e-209
ENSG00000173327	6446.86	2.69051	0.0869023	30.9602	1.85271e-210	1.14331e-208
ENSG00000176407	3230.01	2.49888	0.0807295	30.9538	2.26087e-210	1.39176e-208
ENSG00000116685	9711.69	3.13083	0.101154	30.9512	2.44543e-210	1.5017e-208
ENSG00000197483	2737.35	4.19495	0.135563	30.9447	2.99663e-210	1.83569e-208
ENSG00000159399	2978.01	-2.20887	0.0714202	-30.9277	5.06256e-210	3.09371e-208
ENSG00000004961	3410.91	2.04699	0.0662049	30.919	6.63927e-210	4.04738e-208
ENSG00000213390	887.85	-4.34257	0.140778	-30.847	6.15161e-209	3.74101e-207
ENSG00000173757	1315.43	-3.00023	0.0973103	-30.8315	9.91054e-209	6.0124e-207
ENSG00000132155	10903.1	1.95385	0.0634556	30.7908	3.47867e-208	2.10531e-206
ENSG00000256073	1583.05	3.08582	0.100256	30.7795	4.93653e-208	2.98043e-206
ENSG00000086589	4692.66	2.04692	0.0665486	30.7583	9.46183e-208	5.69888e-206
ENSG00000010295	2672.27	2.12983	0.0692545	30.7537	1.09184e-207	6.56044e-206
ENSG00000105849	6839.08	2.5794	0.0839183	30.7371	1.81865e-207	1.09015e-205
ENSG00000124562	7760.71	1.86018	0.0605386	30.7272	2.46945e-207	1.47673e-205
ENSG00000116017	1258.04	-3.15481	0.10273	-30.7098	4.20583e-207	2.50911e-205
ENSG00000156735	6134.1	2.731	0.0889376	30.7069	4.60102e-207	2.73837e-205
ENSG00000159915	705.75	5.33725	0.174042	30.6665	1.59325e-206	9.46009e-205
ENSG00000134962	704.349	6.06675	0.197935	30.6503	2.62076e-206	1.55243e-204
ENSG00000131711	2396.3	-2.15395	0.0702768	-30.6495	2.68102e-206	1.58439e-204
ENSG00000177954	35927.2	2.08198	0.0679595	30.6355	4.12039e-206	2.42929e-204
ENSG00000166529	1058.19	2.99397	0.0977751	30.621	6.43538e-206	3.78527e-204
ENSG00000127334	5652.96	2.27761	0.0744127	30.6077	9.65597e-206	5.66634e-204
ENSG00000174579	3841.28	2.3122	0.0755466	30.6062	1.0107e-205	5.91721e-204
ENSG00000198783	2232.35	2.53597	0.0828958	30.5923	1.54973e-205	9.05186e-204
ENSG00000234789	1640.13	8.81537	0.288253	30.5821	2.11815e-205	1.23433e-203
ENSG00000072310	834.082	-3.9838	0.130523	-30.5218	1.34094e-204	7.79605e-203
ENSG00000179409	10249.5	1.7906	0.0586905	30.5091	1.97128e-204	1.14343e-202
ENSG00000116213	3989.94	2.12285	0.0695917	30.5044	2.2802e-204	1.31958e-202
ENSG00000172331	3357.1	2.28725	0.0750927	30.4591	9.08628e-204	5.23724e-202
ENSG00000198258	8163.95	2.07286	0.0680541	30.459	9.09157e-204	5.23724e-202
ENSG00000187735	2265.59	-2.51609	0.0826744	-30.4337	1.96948e-203	1.13193e-201
ENSG00000137504	10528.2	2.21096	0.0727316	30.3989	5.68111e-203	3.25769e-201
ENSG00000146109	8588.65	2.3572	0.0775913	30.3797	1.01935e-202	5.8319e-201
ENSG00000139116	929.325	-3.08452	0.101668	-30.3392	3.48676e-202	1.99031e-200
ENSG00000184551	639.307	5.64558	0.186267	30.3091	8.68621e-202	4.947e-200
ENSG00000067057	2143.23	-2.36366	0.0780381	-30.2885	1.62512e-201	9.23449e-200
ENSG00000164088	1795.23	2.51064	0.0828947	30.2871	1.69724e-201	9.62254e-200
ENSG00000156875	4699.86	2.33422	0.0770767	30.2844	1.83825e-201	1.03985e-199
ENSG00000247626	3295.75	2.29889	0.0760003	30.2484	5.47426e-201	3.0897e-199
ENSG00000171649	656.663	5.38756	0.17816	30.2399	7.07749e-201	3.98561e-199
ENSG00000141503	1810.84	-2.6104	0.086333	-30.2365	7.86279e-201	4.41794e-199
ENSG00000196730	981.495	-3.10407	0.102703	-30.2237	1.15717e-200	6.48736e-199
ENSG00000146587	5786.4	2.87416	0.0951021	30.2218	1.22533e-200	6.8542e-199
ENSG00000224888	850.203	6.83346	0.226147	30.2169	1.42063e-200	7.92902e-199
ENSG00000187079	1177.82	-2.7699	0.0918489	-30.1571	8.65484e-200	4.81984e-198
ENSG00000184351	1576.62	3.78413	0.125532	30.1446	1.26088e-199	7.00625e-198
ENSG00000182899	26149.4	1.777	0.0589766	30.1306	1.92662e-199	1.06819e-197
ENSG00000135637	2715.89	2.76977	0.091933	30.1282	2.07365e-199	1.14718e-197
ENSG00000134884	6394.46	1.82907	0.0607161	30.125	2.28138e-199	1.25932e-197
ENSG00000175634	4974.46	2.83605	0.0941431	30.1249	2.28937e-199	1.26096e-197
ENSG00000166225	4328.32	3.3145	0.110108	30.1024	4.51346e-199	2.48053e-197
ENSG00000167384	1205.99	3.00354	0.0997961	30.0968	5.3398e-199	2.92826e-197
ENSG00000114346	1788.43	-3.21889	0.106955	-30.0958	5.49279e-199	3.0056e-197
ENSG00000106608	2507.05	2.10726	0.0700954	30.0628	1.48595e-198	8.11331e-197
ENSG00000100416	6295.49	2.43192	0.080908	30.0579	1.72179e-198	9.38058e-197
ENSG00000148840	8509.12	1.92122	0.0639315	30.0512	2.10635e-198	1.14509e-196
ENSG00000179743	2662.9	2.63244	0.0876239	30.0425	2.73295e-198	1.48252e-196
ENSG00000010165	6262.24	1.94552	0.0647888	30.0287	4.14033e-198	2.24113e-196
ENSG00000179598	1930.16	2.75086	0.0916727	30.0074	7.85739e-198	4.24401e-196
ENSG00000120071	5407.28	2.14319	0.071459	29.9919	1.25035e-197	6.73901e-196
ENSG00000101974	1798.08	-2.57361	0.0858654	-29.9726	2.23478e-197	1.2019e-195
ENSG00000172809	38445.2	1.91952	0.0640603	29.9642	2.87371e-197	1.54222e-195
ENSG00000213588	1684.35	2.47489	0.0826273	29.9525	4.07947e-197	2.18465e-195
ENSG00000106246	599.488	3.96533	0.132502	29.9265	8.90353e-197	4.75789e-195
ENSG00000151012	704.76	-4.19003	0.140069	-29.9141	1.29147e-196	6.88675e-195
ENSG00000204256	24115.6	1.7177	0.0574278	29.9107	1.42833e-196	7.60041e-195
ENSG00000174365	1204.08	2.57121	0.0860059	29.8957	2.23793e-196	1.18832e-194
ENSG00000105671	7546.57	2.75849	0.0922732	29.8949	2.29391e-196	1.21548e-194
ENSG00000160051	1191.89	2.4496	0.0820163	29.8672	5.24241e-196	2.77197e-194
ENSG00000169951	1974.55	2.73231	0.0915191	29.8551	7.54411e-196	3.98063e-194
ENSG00000175414	1876.77	-2.46545	0.0825948	-29.8499	8.79669e-196	4.62524e-194
ENSG00000237149	3931.64	2.71631	0.0909991	29.8499	8.80261e-196	4.62524e-194
ENSG00000159069	8577.23	2.89702	0.0970612	29.8474	9.49405e-196	4.97813e-194
ENSG00000172500	4762.69	2.40134	0.080467	29.8426	1.09466e-195	5.72783e-194
ENSG00000177602	2357.32	2.07094	0.069425	29.8299	1.59915e-195	8.35016e-194
ENSG00000123395	1948.03	3.06	0.102591	29.8272	1.73512e-195	9.04135e-194
ENSG00000186184	7126.59	1.92004	0.0644255	29.8025	3.62246e-195	1.88368e-193
ENSG00000178502	2927.64	3.46884	0.11641	29.7985	4.08347e-195	2.11902e-193
ENSG00000169955	1263.46	2.62185	0.0880102	29.7902	5.22868e-195	2.7077e-193
ENSG00000188938	3355.26	2.24128	0.0752845	29.7707	9.35043e-195	4.83221e-193
ENSG00000116205	770.598	-4.17147	0.140253	-29.7425	2.16849e-194	1.11835e-192
ENSG00000124942	2157.58	-2.30001	0.0773549	-29.7332	2.85776e-194	1.47081e-192
ENSG00000143126	1528.27	-2.60029	0.0874799	-29.7245	3.70688e-194	1.90392e-192
ENSG00000197728	19772.7	2.05957	0.0693367	29.7039	6.84371e-194	3.50789e-192
ENSG00000121864	2921.97	2.60827	0.0878398	29.6935	9.31845e-194	4.76664e-192
ENSG00000108557	1295.15	-2.96161	0.0997512	-29.69	1.03428e-193	5.27987e-192
ENSG00000169155	2362.82	2.49577	0.0841142	29.6712	1.80719e-193	9.20675e-192
ENSG00000103035	5954.79	2.06968	0.0697924	29.6549	2.9359e-193	1.49267e-191
ENSG00000108296	2460.91	2.47623	0.0836934	29.587	2.19796e-192	1.11523e-190
ENSG00000084112	798.506	-3.34443	0.113049	-29.5838	2.41769e-192	1.22425e-190
ENSG00000035403	3204.58	-1.93172	0.0653053	-29.5799	2.71077e-192	1.36989e-190
ENSG00000163900	2404.15	2.43916	0.0825432	29.5501	6.55507e-192	3.30597e-190
ENSG00000236233	748.796	3.48078	0.117812	29.5452	7.56387e-192	3.8071e-190
ENSG00000198805	3806.34	1.8429	0.0623897	29.5385	9.22749e-192	4.63515e-190
ENSG00000075856	8007.87	1.83789	0.0622469	29.5258	1.34167e-191	6.72603e-190
ENSG00000165943	3253.63	2.17103	0.073549	29.5182	1.68098e-191	8.41028e-190
ENSG00000236255	889.636	3.30012	0.111957	29.4768	5.71343e-191	2.85285e-189
ENSG00000166261	1941.15	2.39371	0.0812112	29.4752	5.99345e-191	2.98674e-189
ENSG00000138346	868.189	-3.2361	0.109853	-29.4583	9.85164e-191	4.89968e-189
ENSG00000197756	56807.5	1.9618	0.0666344	29.4412	1.62974e-190	8.08944e-189
ENSG00000196741	585.803	3.69378	0.125513	29.4295	2.30157e-190	1.14016e-188
ENSG00000139233	1881.57	3.14742	0.106957	29.4269	2.48625e-190	1.22923e-188
ENSG00000136450	34355	2.14466	0.0728914	29.4227	2.81378e-190	1.38843e-188
ENSG00000182810	2231.43	2.39081	0.0812739	29.4167	3.36285e-190	1.65611e-188
ENSG00000160299	3497.79	-1.98379	0.0675064	-29.3867	8.12734e-190	3.99465e-188
ENSG00000247092	1575.82	3.3921	0.115437	29.3849	8.55706e-190	4.19764e-188
ENSG00000166233	1344.68	-3.4256	0.116741	-29.3435	2.89345e-189	1.41661e-187
ENSG00000197619	1145.58	3.2698	0.11145	29.3386	3.34314e-189	1.63359e-187
ENSG00000166848	5129.44	2.05437	0.0700685	29.3194	5.86967e-189	2.86258e-187
ENSG00000255717	8656.83	2.06972	0.0706414	29.299	1.06924e-188	5.20448e-187
ENSG00000142937	77372.2	1.77941	0.0607654	29.2833	1.69214e-188	8.22047e-187
ENSG00000182512	11542.4	2.78649	0.095179	29.2764	2.07487e-188	1.00603e-186
ENSG00000107262	4063	2.13257	0.0728449	29.2755	2.12984e-188	1.03069e-186
ENSG00000116128	4037.32	1.87584	0.0640764	29.2751	2.15375e-188	1.04026e-186
ENSG00000138185	987.369	-3.18348	0.108782	-29.2646	2.92511e-188	1.41011e-186
ENSG00000226763	574.881	5.86953	0.200611	29.2583	3.51978e-188	1.69354e-186
ENSG00000139514	4182.39	-2.13636	0.0730204	-29.2571	3.65047e-188	1.75307e-186
ENSG00000066654	5563.16	2.42406	0.0828801	29.2478	4.7954e-188	2.2985e-186
ENSG00000179943	1710.74	2.78546	0.0952569	29.2416	5.74596e-188	2.74887e-186
ENSG00000269554	829.176	3.52549	0.120582	29.2373	6.52035e-188	3.11341e-186
ENSG00000111775	3508.07	2.98008	0.101931	29.2362	6.71898e-188	3.20216e-186
ENSG00000138326	44597.4	1.72242	0.0589256	29.2305	7.94481e-188	3.7792e-186
ENSG00000112130	3614.78	1.91924	0.0656975	29.2133	1.31554e-187	6.24598e-186
ENSG00000119523	2296.8	2.13636	0.0731879	29.1901	2.59065e-187	1.22767e-185
ENSG00000143776	2318.56	-2.55835	0.0876629	-29.184	3.09761e-187	1.46515e-185
ENSG00000117020	1354.67	-2.51469	0.0861999	-29.1727	4.30068e-187	2.02696e-185
ENSG00000156232	1606.12	2.45039	0.0839958	29.1727	4.30151e-187	2.02696e-185
ENSG00000262222	486.966	4.47634	0.153464	29.1687	4.83739e-187	2.2752e-185
ENSG00000177971	5789.1	2.45817	0.084301	29.1595	6.33528e-187	2.97415e-185
ENSG00000186222	4708.29	3.11699	0.106922	29.152	7.87005e-187	3.68776e-185
ENSG00000167085	14449.9	1.76107	0.0604229	29.1456	9.48518e-187	4.43631e-185
ENSG00000141378	2722.94	1.95577	0.0671035	29.1455	9.52689e-187	4.44753e-185
ENSG00000186130	2502.7	2.96192	0.101666	29.134	1.33419e-186	6.217e-185
ENSG00000198732	1003.52	-3.05977	0.105058	-29.1246	1.75178e-186	8.14773e-185
ENSG00000141428	2598.99	1.98279	0.0680923	29.1192	2.05197e-186	9.5263e-185
ENSG00000256060	569.873	4.42348	0.151921	29.117	2.18728e-186	1.01357e-184
ENSG00000102317	15846.5	1.88369	0.0648094	29.065	9.94104e-186	4.59815e-184
ENSG00000164405	5259.13	2.5293	0.0870645	29.0509	1.49916e-185	6.92148e-184
ENSG00000161547	18262.5	2.35197	0.0809781	29.0445	1.80526e-185	8.31945e-184
ENSG00000124659	2088.07	2.62596	0.0904557	29.0304	2.72447e-185	1.25326e-183
ENSG00000065978	80515.5	1.76908	0.0609698	29.0156	4.17912e-185	1.91888e-183
ENSG00000235217	491.152	5.32823	0.183655	29.0122	4.61505e-185	2.11518e-183
ENSG00000132670	1501.39	-2.5282	0.0871678	-29.0038	5.88862e-185	2.69396e-183
ENSG00000161912	876.052	2.79926	0.0965944	28.9795	1.19139e-184	5.44054e-183
ENSG00000231587	545.905	5.61264	0.193741	28.9699	1.57818e-184	7.19373e-183
ENSG00000154767	1389.36	-2.64282	0.0912784	-28.9535	2.53888e-184	1.15519e-182
ENSG00000148400	714.633	-3.67691	0.127	-28.9521	2.64434e-184	1.201e-182
ENSG00000183762	1326.23	-2.84113	0.0981631	-28.943	3.4409e-184	1.55996e-182
ENSG00000178297	705.95	3.96065	0.136886	28.9339	4.4742e-184	2.02476e-182
ENSG00000120075	1419.78	2.40708	0.0832484	28.9144	7.86488e-184	3.55278e-182
ENSG00000107672	1136.28	-2.70252	0.093493	-28.9061	1.00006e-183	4.50943e-182
ENSG00000104368	846.524	-3.12384	0.108143	-28.8861	1.7845e-183	8.03217e-182
ENSG00000163026	3234.85	2.23634	0.0774243	28.8842	1.88637e-183	8.47549e-182
ENSG00000173875	2323.03	2.50155	0.086614	28.8815	2.03702e-183	9.13605e-182
ENSG00000198743	1156.79	-3.33224	0.115453	-28.8624	3.54034e-183	1.58501e-181
ENSG00000154582	4275.41	1.93722	0.067126	28.8594	3.85792e-183	1.72412e-181
ENSG00000168826	700.149	3.22464	0.111822	28.8373	7.31695e-183	3.26416e-181
ENSG00000131263	15283.4	2.44032	0.0846719	28.8209	1.1751e-182	5.23295e-181
ENSG00000178999	9209.97	1.82513	0.063338	28.8157	1.36424e-182	6.06449e-181
ENSG00000124541	872.697	2.71454	0.0943596	28.768	5.39456e-182	2.39381e-180
ENSG00000105879	2469.26	2.99103	0.10406	28.7433	1.09915e-181	4.86885e-180
ENSG00000247373	677.644	5.04296	0.175766	28.6914	4.88458e-181	2.15988e-179
ENSG00000186312	2147.75	2.36843	0.0825757	28.6819	6.41712e-181	2.83255e-179
ENSG00000175073	3541.06	2.79534	0.0974893	28.6733	8.218e-181	3.62111e-179
ENSG00000179981	3969.17	1.94063	0.0676954	28.6671	9.82527e-181	4.32174e-179
ENSG00000126775	2221.41	2.72157	0.0949634	28.6592	1.23168e-180	5.40818e-179
ENSG00000197903	3128.82	2.08996	0.072959	28.6456	1.81824e-180	7.96979e-179
ENSG00000101310	1816.98	-2.21589	0.0773617	-28.6433	1.94342e-180	8.50366e-179
ENSG00000229117	59440.5	1.95154	0.0681713	28.6271	3.09286e-180	1.35096e-178
ENSG00000171490	15204.9	1.56783	0.0547687	28.6264	3.1522e-180	1.37449e-178
ENSG00000108523	8482.61	2.17643	0.0760325	28.625	3.28617e-180	1.43043e-178
ENSG00000105640	80649.4	2.5148	0.0878785	28.6167	4.15985e-180	1.80759e-178
ENSG00000123485	3083.44	1.87741	0.06562	28.6103	5.00102e-180	2.16935e-178
ENSG00000136193	3085.78	-1.95176	0.0682199	-28.6099	5.0592e-180	2.19081e-178
ENSG00000119725	541.008	4.4717	0.156425	28.5869	9.77794e-180	4.2269e-178
ENSG00000127054	11002.2	2.57032	0.0901152	28.5226	6.1395e-179	2.64948e-177
ENSG00000105677	6250.19	2.72836	0.0956682	28.519	6.81491e-179	2.93591e-177
ENSG00000077684	4641.16	1.95601	0.0686256	28.5026	1.08763e-178	4.67755e-177
ENSG00000179314	769.93	-3.13265	0.109924	-28.4983	1.22823e-178	5.27318e-177
ENSG00000265681	1059.59	3.18266	0.11177	28.4751	2.38031e-178	1.0202e-176
ENSG00000234072	2925.33	2.45837	0.0863609	28.4662	3.06952e-178	1.31336e-176
ENSG00000121361	1214.26	2.57273	0.090432	28.4493	4.96942e-178	2.12265e-176
ENSG00000068650	934.051	-3.05829	0.107542	-28.4381	6.83157e-178	2.9131e-176
ENSG00000129003	1105.88	-2.76713	0.0974158	-28.4053	1.73793e-177	7.39828e-176
ENSG00000170540	1680.33	-2.83667	0.099905	-28.3937	2.42119e-177	1.02894e-175
ENSG00000112242	6495.96	1.90645	0.0671619	28.386	3.01368e-177	1.27857e-175
ENSG00000143319	6669.61	1.71715	0.0605634	28.353	7.69479e-177	3.25906e-175
ENSG00000251369	1154.95	3.111	0.109766	28.3421	1.04657e-176	4.42519e-175
ENSG00000116095	1589.77	2.73142	0.0964937	28.3067	2.86192e-176	1.20807e-174
ENSG00000119820	1087.39	-2.63528	0.0931002	-28.3058	2.93105e-176	1.23517e-174
ENSG00000099910	587.556	-3.96111	0.139985	-28.2967	3.79673e-176	1.5973e-174
ENSG00000169957	18010.8	2.96071	0.104634	28.296	3.86752e-176	1.62436e-174
ENSG00000179010	33810.6	1.75388	0.0619979	28.2894	4.66305e-176	1.95521e-174
ENSG00000253552	1166.74	2.59296	0.0917487	28.2615	1.02706e-175	4.29929e-174
ENSG00000166012	10840.5	2.62084	0.0927547	28.2556	1.21397e-175	5.07321e-174
ENSG00000143390	1493.84	-2.30301	0.081528	-28.2481	1.50028e-175	6.25932e-174
ENSG00000066933	1234.42	-2.61203	0.0924762	-28.2454	1.62025e-175	6.74864e-174
ENSG00000177082	4355.04	1.91826	0.067949	28.231	2.43817e-175	1.01386e-173
ENSG00000140526	1279.53	-2.55749	0.0906134	-28.2242	2.95166e-175	1.22535e-173
ENSG00000185630	1491.49	-2.32237	0.082323	-28.2104	4.35775e-175	1.80609e-173
ENSG00000184992	1628.2	-2.50639	0.0888551	-28.2076	4.72173e-175	1.95372e-173
ENSG00000136381	3344.11	-2.51483	0.0892348	-28.1821	9.68886e-175	4.00239e-173
ENSG00000260942	791.271	3.07607	0.10916	28.1794	1.04452e-174	4.30774e-173
ENSG00000123349	6642.01	1.7085	0.0606644	28.1632	1.65306e-174	6.80627e-173
ENSG00000014123	682.873	-3.4388	0.122229	-28.134	3.76037e-174	1.54575e-172
ENSG00000198707	1667.72	-2.25739	0.0802451	-28.1312	4.06546e-174	1.66843e-172
ENSG00000160294	3069.98	-1.8426	0.0655102	-28.127	4.58275e-174	1.87766e-172
ENSG00000185551	8350.81	2.09572	0.0745139	28.1253	4.81101e-174	1.96797e-172
ENSG00000106460	678.314	-4.23237	0.150501	-28.1219	5.28895e-174	2.15995e-172
ENSG00000091127	1024.33	-2.61886	0.0931578	-28.1121	6.97148e-174	2.84246e-172
ENSG00000198642	11472.2	2.77067	0.0986313	28.0912	1.25585e-173	5.11213e-172
ENSG00000134369	727.474	-3.31611	0.118084	-28.0827	1.59263e-173	6.47258e-172
ENSG00000168256	5757.19	1.7416	0.0620686	28.0593	3.07536e-173	1.24783e-171
ENSG00000100142	7539.04	1.98562	0.0707667	28.0587	3.12936e-173	1.2677e-171
ENSG00000159556	1446.53	2.81753	0.100451	28.0488	4.12619e-173	1.66882e-171
ENSG00000101544	4286.37	2.0199	0.0720207	28.046	4.46334e-173	1.80227e-171
ENSG00000132294	711.216	-3.35845	0.119768	-28.0413	5.10439e-173	2.05781e-171
ENSG00000211456	1320.93	-2.62517	0.0936183	-28.0412	5.1156e-173	2.05903e-171
ENSG00000180818	1874.09	2.56047	0.0914131	28.0099	1.23124e-172	4.94783e-171
ENSG00000213015	3858.07	2.90137	0.103597	28.0062	1.36386e-172	5.47199e-171
ENSG00000198712	129722	1.80868	0.0646387	27.9813	2.74206e-172	1.0984e-170
ENSG00000228409	1022.85	2.64975	0.0947366	27.9697	3.79587e-172	1.51811e-170
ENSG00000114942	27948.8	1.86615	0.0667383	27.9622	4.68029e-172	1.86884e-170
ENSG00000119401	2572.76	2.2985	0.0823267	27.9192	1.55912e-171	6.21568e-170
ENSG00000164040	5578.73	1.93451	0.0693476	27.8958	2.99694e-171	1.19288e-169
ENSG00000173065	1954.64	2.24307	0.0805037	27.863	7.49186e-171	2.9773e-169
ENSG00000144233	3839.8	2.09732	0.0752804	27.8601	8.12971e-171	3.22568e-169
ENSG00000147604	77878	1.66132	0.0596524	27.85	1.07792e-170	4.27018e-169
ENSG00000174276	1973.86	3.9244	0.140935	27.8454	1.22462e-170	4.84371e-169
ENSG00000163558	1373.72	-2.58412	0.0928246	-27.8387	1.47606e-170	5.82906e-169
ENSG00000185650	2329.15	2.30827	0.0829173	27.8382	1.49506e-170	5.8948e-169
ENSG00000160679	9860.03	1.91717	0.0689004	27.8253	2.14347e-170	8.43817e-169
ENSG00000168301	1354.53	2.58661	0.0929684	27.8225	2.31728e-170	9.10812e-169
ENSG00000133193	1601.06	2.26567	0.0814339	27.8222	2.3354e-170	9.16499e-169
ENSG00000068078	1187.75	-2.95255	0.106164	-27.8113	3.17004e-170	1.2421e-168
ENSG00000120137	2835.37	-2.44431	0.0879115	-27.8042	3.8543e-170	1.50786e-168
ENSG00000110104	7764.82	2.86545	0.103078	27.7989	4.47534e-170	1.7481e-168
ENSG00000105939	1642.52	-2.19243	0.0788809	-27.7941	5.10528e-170	1.99106e-168
ENSG00000141140	1283.16	-2.44811	0.0881053	-27.7861	6.37883e-170	2.48389e-168
ENSG00000128590	1180.8	2.64488	0.0952507	27.7675	1.07071e-169	4.16285e-168
ENSG00000008128	545.598	5.58935	0.201426	27.7489	1.79851e-169	6.98165e-168
ENSG00000137494	1118.86	2.53631	0.0914214	27.7431	2.11294e-169	8.18959e-168
ENSG00000064703	5489.74	2.24602	0.0809684	27.7395	2.33288e-169	9.02815e-168
ENSG00000005955	4532.48	1.87764	0.0677433	27.717	4.35554e-169	1.68298e-167
ENSG00000184678	459.71	4.14426	0.149526	27.716	4.47412e-169	1.72614e-167
ENSG00000140181	1084	-3.00995	0.108602	-27.7154	4.55845e-169	1.75598e-167
ENSG00000144677	952.06	-2.71212	0.0979397	-27.6918	8.77248e-169	3.37411e-167
ENSG00000174109	2566.51	2.89998	0.104731	27.6899	9.24784e-169	3.55151e-167
ENSG00000090861	6217.36	-1.91914	0.0693624	-27.6683	1.68161e-168	6.44813e-167
ENSG00000217236	880.776	3.04651	0.110169	27.6531	2.55818e-168	9.7944e-167
ENSG00000140264	17250.4	2.35983	0.085432	27.6223	5.99895e-168	2.2933e-166
ENSG00000108561	37426	1.63368	0.0591672	27.6113	8.14224e-168	3.10791e-166
ENSG00000033867	779.028	-3.29378	0.119305	-27.608	8.90934e-168	3.39555e-166
ENSG00000134709	1488.24	-2.56172	0.0928265	-27.5969	1.21162e-167	4.61077e-166
ENSG00000180667	7099.61	2.72185	0.0986438	27.5927	1.36057e-167	5.16977e-166
ENSG00000218891	4193.62	3.36509	0.12196	27.5918	1.39399e-167	5.28873e-166
ENSG00000093009	2244.37	-1.93816	0.0702568	-27.5868	1.60159e-167	6.06721e-166
ENSG00000104522	3534.86	2.42629	0.0879791	27.5781	2.03897e-167	7.71248e-166
ENSG00000127452	1976.47	2.01234	0.0729834	27.5726	2.36956e-167	8.94944e-166
ENSG00000083635	1729.48	2.08009	0.0754641	27.564	3.00593e-167	1.13359e-165
ENSG00000260708	948.64	3.44609	0.12503	27.5621	3.16884e-167	1.19323e-165
ENSG00000120616	1561.58	2.87847	0.10449	27.5479	4.69565e-167	1.76551e-165
ENSG00000270641	1611.22	3.34411	0.121422	27.5413	5.62065e-167	2.11014e-165
ENSG00000180957	3091.26	-2.27209	0.0825085	-27.5376	6.2279e-167	2.33463e-165
ENSG00000170860	7421.89	2.19425	0.0796955	27.533	7.07987e-167	2.65005e-165
ENSG00000181220	3959.28	1.75776	0.0638516	27.5289	7.91911e-167	2.95977e-165
ENSG00000137501	577.321	3.78674	0.137558	27.5283	8.0427e-167	3.00149e-165
ENSG00000198746	1620.11	2.52315	0.0916654	27.5257	8.64889e-167	3.22293e-165
ENSG00000267493	750.536	4.24156	0.154114	27.5222	9.5334e-167	3.54727e-165
ENSG00000101752	3506.87	-2.03689	0.0740113	-27.5213	9.773e-167	3.63105e-165
ENSG00000183475	2112.82	2.38803	0.0867729	27.5205	9.98286e-167	3.70354e-165
ENSG00000205138	2211.05	2.67591	0.0973039	27.5006	1.72767e-166	6.40002e-165
ENSG00000198718	1581.54	3.13076	0.113899	27.4871	2.50076e-166	9.25022e-165
ENSG00000175662	672.583	-3.6509	0.132905	-27.47	4.01042e-166	1.48126e-164
ENSG00000108511	4623.72	2.51134	0.0914261	27.4685	4.17378e-166	1.53933e-164
ENSG00000173064	2099.35	-2.26567	0.0825037	-27.4615	5.06775e-166	1.8663e-164
ENSG00000212998	665.362	4.78356	0.174222	27.4567	5.78593e-166	2.12766e-164
ENSG00000138459	609.897	-3.67477	0.133846	-27.4552	6.01704e-166	2.20941e-164
ENSG00000124171	1211.11	3.07097	0.111855	27.455	6.05459e-166	2.21996e-164
ENSG00000163029	1646.44	-2.18178	0.079496	-27.4451	7.94073e-166	2.90728e-164
ENSG00000164587	59402.5	1.62298	0.0591897	27.42	1.5831e-165	5.78766e-164
ENSG00000170043	6269.76	2.26848	0.0827464	27.4149	1.82251e-165	6.65322e-164
ENSG00000111696	2611.25	2.0966	0.0764819	27.413	1.91839e-165	6.99306e-164
ENSG00000100410	3500.96	1.97595	0.0721036	27.4043	2.4373e-165	8.87177e-164
ENSG00000182196	646.983	6.41061	0.234029	27.3924	3.37778e-165	1.22773e-163
ENSG00000214367	2671.98	2.4086	0.0879592	27.3831	4.35674e-165	1.58127e-163
ENSG00000117758	1150.32	-2.52102	0.0920686	-27.382	4.49136e-165	1.62778e-163
ENSG00000174839	1053.53	-2.64727	0.0966937	-27.3778	5.0355e-165	1.82236e-163
ENSG00000140854	1486.49	-2.35373	0.0859839	-27.3741	5.58294e-165	2.01757e-163
ENSG00000130770	17629.4	2.0185	0.0737381	27.3739	5.60366e-165	2.02215e-163
ENSG00000125835	20911.1	2.2782	0.0832448	27.3675	6.6917e-165	2.41132e-163
ENSG00000179119	4153.73	2.68925	0.0982754	27.3644	7.27913e-165	2.61924e-163
ENSG00000053372	7130.17	2.00394	0.0732362	27.3627	7.63067e-165	2.7418e-163
ENSG00000117450	26208	1.62936	0.0595706	27.3517	1.03023e-164	3.69647e-163
ENSG00000263826	480.738	5.28267	0.193253	27.3355	1.60484e-164	5.74994e-163
ENSG00000213625	530.556	-4.5867	0.167795	-27.3351	1.62476e-164	5.81303e-163
ENSG00000182149	5358.96	1.70799	0.0624873	27.3334	1.69961e-164	6.07217e-163
ENSG00000101290	1549.69	-2.47197	0.0904817	-27.3201	2.44944e-164	8.73866e-163
ENSG00000125779	4993.04	2.60518	0.0953628	27.3186	2.54815e-164	9.07792e-163
ENSG00000160695	2521.9	1.87189	0.0685324	27.314	2.8955e-164	1.03008e-162
ENSG00000160613	3312.13	1.73546	0.0635403	27.3127	2.99848e-164	1.0652e-162
ENSG00000165300	4177.68	1.89025	0.0692401	27.2999	4.25257e-164	1.50858e-162
ENSG00000163629	2554.28	-2.33268	0.0854703	-27.2923	5.23363e-164	1.85399e-162
ENSG00000154640	3428.15	2.09622	0.0768456	27.2784	7.65791e-164	2.70896e-162
ENSG00000168286	3886.79	2.52445	0.0925952	27.2633	1.15517e-163	4.08063e-162
ENSG00000105193	67866.9	2.11145	0.0774671	27.2561	1.40789e-163	4.96636e-162
ENSG00000175054	1186.46	-2.61783	0.0960481	-27.2554	1.43369e-163	5.0503e-162
ENSG00000143375	807.12	-3.19708	0.117373	-27.2386	2.26523e-163	7.96829e-162
ENSG00000053438	405.957	5.09518	0.187099	27.2326	2.67405e-163	9.3932e-162
ENSG00000182481	29011	1.80635	0.0663417	27.228	3.03e-163	1.06287e-161
ENSG00000189042	1142.39	3.21471	0.118088	27.2231	3.46325e-163	1.21315e-161
ENSG00000005889	5714.8	2.47604	0.0909949	27.2108	4.84085e-163	1.69335e-161
ENSG00000116809	3116.61	2.83676	0.104264	27.2075	5.29785e-163	1.85064e-161
ENSG00000163125	4994.8	1.90482	0.0700394	27.1964	7.17103e-163	2.50149e-161
ENSG00000100320	4206.14	-1.73138	0.0636657	-27.1949	7.46497e-163	2.60042e-161
ENSG00000162419	2757.28	2.19784	0.0808816	27.1736	1.33175e-162	4.63273e-161
ENSG00000178209	2917.92	-2.57103	0.0946755	-27.1562	2.13941e-162	7.432e-161
ENSG00000264112	633.775	-3.53962	0.130394	-27.1455	2.85777e-162	9.91379e-161
ENSG00000111247	902.304	-2.76199	0.101829	-27.1239	5.14107e-162	1.78101e-160
ENSG00000227051	620.706	-5.0692	0.186924	-27.119	5.8757e-162	2.0327e-160
ENSG00000196937	899.209	-2.75482	0.101588	-27.1177	6.09663e-162	2.10623e-160
ENSG00000262944	1862.58	3.42675	0.12644	27.1019	9.36367e-162	3.23046e-160
ENSG00000196659	1112.43	3.14032	0.115895	27.0963	1.08793e-161	3.74819e-160
ENSG00000181274	3764.87	2.35784	0.0870939	27.0723	2.08448e-161	7.17174e-160
ENSG00000145817	3184.36	2.21312	0.0817681	27.0658	2.49119e-161	8.55935e-160
ENSG00000186350	715.599	-3.34042	0.123423	-27.0648	2.55856e-161	8.7788e-160
ENSG00000071082	37296.3	1.60166	0.0592029	27.0538	3.447e-161	1.1811e-159
ENSG00000127993	1308.03	2.55669	0.0945428	27.0427	4.65127e-161	1.59157e-159
ENSG00000168653	9564.96	1.64444	0.0608099	27.0422	4.71273e-161	1.61041e-159
ENSG00000170017	1370.32	-2.33633	0.0864382	-27.0289	6.76725e-161	2.30932e-159
ENSG00000171425	2986.55	2.68231	0.0992424	27.0279	6.94772e-161	2.36769e-159
ENSG00000115128	7787.79	1.77394	0.0656382	27.026	7.32239e-161	2.49199e-159
ENSG00000113810	5468.81	-1.9536	0.0723126	-27.0161	9.5731e-161	3.25356e-159
ENSG00000160948	4714.55	2.72675	0.100947	27.0117	1.07764e-160	3.65757e-159
ENSG00000167565	1611.33	2.58856	0.0959165	26.9876	2.0671e-160	7.00639e-159
ENSG00000124785	1362.49	-2.31819	0.0859134	-26.9829	2.3461e-160	7.94132e-159
ENSG00000127804	5523.62	1.71816	0.0636789	26.9815	2.43357e-160	8.22632e-159
ENSG00000141905	677.253	-3.19102	0.1183	-26.974	2.98249e-160	1.00683e-158
ENSG00000159217	9039.07	-2.33031	0.0864275	-26.9626	4.05889e-160	1.36836e-158
ENSG00000145916	4379.06	1.66682	0.0618751	26.9385	7.78087e-160	2.61963e-158
ENSG00000082641	8664.98	1.6274	0.0604354	26.9279	1.03445e-159	3.47808e-158
ENSG00000221990	1037.1	2.79113	0.103767	26.898	2.32021e-159	7.79071e-158
ENSG00000163795	2330.12	3.19306	0.118899	26.8553	7.30506e-159	2.44958e-157
ENSG00000182841	775.336	2.80175	0.10447	26.8188	1.95211e-158	6.53722e-157
ENSG00000181039	832.378	2.68639	0.100179	26.8159	2.10594e-158	7.04298e-157
ENSG00000159882	624.417	3.12636	0.116594	26.8139	2.22308e-158	7.42485e-157
ENSG00000152242	2806.26	2.42903	0.0906318	26.8011	3.14048e-158	1.0475e-156
ENSG00000070495	5130.8	2.33506	0.0871283	26.8002	3.21152e-158	1.06977e-156
ENSG00000233101	1731.07	2.12832	0.0794214	26.7978	3.42643e-158	1.13984e-156
ENSG00000165630	777.606	2.77689	0.103666	26.7869	4.59697e-158	1.52722e-156
ENSG00000162408	3994.19	1.66542	0.0621825	26.7827	5.13341e-158	1.70318e-156
ENSG00000040933	1140.49	-2.45198	0.0915779	-26.7748	6.34934e-158	2.10383e-156
ENSG00000099977	1382.52	2.70545	0.101099	26.7604	9.35556e-158	3.09584e-156
ENSG00000163832	1344.98	-2.49709	0.0933304	-26.7553	1.07028e-157	3.53698e-156
ENSG00000129562	6686.11	1.71795	0.0642183	26.7517	1.18098e-157	3.89771e-156
ENSG00000156983	5058.2	1.91329	0.0715437	26.743	1.48926e-157	4.90869e-156
ENSG00000170876	1297.77	-2.27922	0.0852357	-26.7402	1.60688e-157	5.28944e-156
ENSG00000166860	2728.75	1.94178	0.0726258	26.7368	1.75649e-157	5.77434e-156
ENSG00000016082	1072.55	2.31881	0.0867301	26.7359	1.80205e-157	5.91639e-156
ENSG00000103275	5917.68	1.82532	0.0682884	26.7296	2.13474e-157	6.9995e-156
ENSG00000116199	1466.33	-2.52568	0.0945492	-26.7128	3.33934e-157	1.09349e-155
ENSG00000076706	635.459	-3.2147	0.120371	-26.7066	3.94419e-157	1.28987e-155
ENSG00000188895	6100.77	1.6763	0.0627896	26.6971	5.08274e-157	1.66005e-155
ENSG00000128581	2151.09	2.1984	0.0823697	26.6894	6.24276e-157	2.03627e-155
ENSG00000114395	1312.47	2.37971	0.0891744	26.686	6.8395e-157	2.22803e-155
ENSG00000125398	1239.35	2.62863	0.0985045	26.6853	6.96534e-157	2.26608e-155
ENSG00000162433	2430.94	-1.86002	0.0697219	-26.6777	8.55048e-157	2.77819e-155
ENSG00000187713	4917.07	2.49254	0.0934504	26.6723	9.87203e-157	3.20343e-155
ENSG00000143373	5682.38	2.05879	0.077232	26.6572	1.47752e-156	4.78831e-155
ENSG00000242247	538.542	-4.24195	0.15914	-26.6555	1.54475e-156	4.99974e-155
ENSG00000132661	2601.17	2.60682	0.0978736	26.6345	2.70484e-156	8.74323e-155
ENSG00000133393	667.586	-3.10769	0.116703	-26.629	3.13743e-156	1.01285e-154
ENSG00000264207	470.053	4.01594	0.150823	26.6269	3.31758e-156	1.06963e-154
ENSG00000184857	1499.53	2.35962	0.088627	26.6242	3.56481e-156	1.14787e-154
ENSG00000077809	4231.73	-1.81999	0.068359	-26.6239	3.58742e-156	1.15367e-154
ENSG00000181218	1945.95	2.78266	0.104543	26.6174	4.27287e-156	1.37235e-154
ENSG00000189306	1162.66	2.57968	0.0969441	26.61	5.20002e-156	1.66799e-154
ENSG00000106462	2154.98	-1.99215	0.0748703	-26.608	5.48223e-156	1.75627e-154
ENSG00000180771	4202.64	1.97096	0.0740858	26.6038	6.14011e-156	1.96452e-154
ENSG00000253352	14443.4	2.65427	0.0997773	26.602	6.44017e-156	2.0579e-154
ENSG00000018510	2213.64	-2.15852	0.0811634	-26.5948	7.79861e-156	2.48882e-154
ENSG00000042429	2997.93	2.15795	0.0811587	26.5893	9.03369e-156	2.87932e-154
ENSG00000121152	2009.56	-2.13066	0.0801495	-26.5836	1.05066e-155	3.34452e-154
ENSG00000196693	628.506	-3.35487	0.126242	-26.5749	1.32505e-155	4.21264e-154
ENSG00000137831	1395.65	-2.24026	0.0843112	-26.5713	1.45588e-155	4.62274e-154
ENSG00000104872	5441.04	2.10784	0.079345	26.5655	1.70108e-155	5.39448e-154
ENSG00000080503	596.145	-3.5028	0.131869	-26.5628	1.82888e-155	5.79245e-154
ENSG00000182742	1096.79	2.60037	0.0979102	26.5587	2.03596e-155	6.44019e-154
ENSG00000157014	6671.35	1.55187	0.0584399	26.555	2.2458e-155	7.09504e-154
ENSG00000103174	1212.57	2.19932	0.0828434	26.548	2.70991e-155	8.55052e-154
ENSG00000152904	6265	1.91306	0.0720839	26.5394	3.40591e-155	1.07331e-153
ENSG00000214026	6902.2	2.38587	0.0899526	26.5236	5.17596e-155	1.62907e-153
ENSG00000163918	1187.97	-2.51223	0.094722	-26.5221	5.38914e-155	1.69404e-153
ENSG00000103449	2612	1.87872	0.0708374	26.5216	5.46109e-155	1.71451e-153
ENSG00000110851	4087.82	1.88159	0.0709747	26.5108	7.28595e-155	2.28457e-153
ENSG00000092203	3499.2	1.69447	0.0639268	26.5064	8.18588e-155	2.56355e-153
ENSG00000138660	782.017	-2.85927	0.107891	-26.5015	9.3175e-155	2.9143e-153
ENSG00000055332	1407.01	-2.95344	0.111455	-26.499	9.94366e-155	3.10628e-153
ENSG00000152683	634.543	-3.73614	0.140993	-26.4988	1.00088e-154	3.12274e-153
ENSG00000165502	10647.1	2.10446	0.079487	26.4755	1.85685e-154	5.7862e-153
ENSG00000255302	4649.28	2.21239	0.0835749	26.4719	2.04237e-154	6.3564e-153
ENSG00000060237	4445.77	-1.72239	0.0651043	-26.4558	3.12785e-154	9.72266e-153
ENSG00000196526	722.228	-3.22259	0.121847	-26.4479	3.85611e-154	1.19716e-152
ENSG00000155850	1043.57	-3.22568	0.121981	-26.4443	4.2488e-154	1.31744e-152
ENSG00000111731	1134.53	-2.39672	0.0906511	-26.4389	4.89319e-154	1.51538e-152
ENSG00000160293	653.798	-3.25375	0.123147	-26.4216	7.73907e-154	2.39377e-152
ENSG00000175879	1008.75	2.73277	0.103458	26.4142	9.41787e-154	2.90946e-152
ENSG00000244462	3204.02	-1.97789	0.0749179	-26.4008	1.34149e-153	4.13917e-152
ENSG00000188033	423.775	4.02745	0.152551	26.4006	1.3491e-153	4.15755e-152
ENSG00000147044	816.394	-2.67345	0.101288	-26.3946	1.58203e-153	4.8694e-152
ENSG00000197808	594.601	3.34043	0.126597	26.3863	1.96782e-153	6.04941e-152
ENSG00000156427	607.888	7.0183	0.266051	26.3795	2.35269e-153	7.22374e-152
ENSG00000127337	610.154	-3.48384	0.132078	-26.377	2.51411e-153	7.70993e-152
ENSG00000213160	1161.51	-2.79019	0.105798	-26.3727	2.81604e-153	8.62534e-152
ENSG00000126001	1937.11	-2.32923	0.0883914	-26.3513	4.9613e-153	1.51591e-151
ENSG00000134057	13284.2	1.74359	0.0661672	26.3513	4.95639e-153	1.51591e-151
ENSG00000164104	17670.5	1.67875	0.0637194	26.346	5.70924e-153	1.74232e-151
ENSG00000097046	2154.51	-2.42677	0.0921538	-26.3339	7.8578e-153	2.3951e-151
ENSG00000153885	1335.2	-2.65647	0.10092	-26.3225	1.06125e-152	3.23083e-151
ENSG00000241015	909.835	2.76311	0.104976	26.3214	1.09147e-152	3.3188e-151
ENSG00000175334	11587.2	2.00853	0.0763153	26.3188	1.16884e-152	3.54976e-151
ENSG00000268205	1278.5	2.55419	0.0970796	26.3103	1.46246e-152	4.43614e-151
ENSG00000135018	3004.48	-2.18704	0.0831994	-26.2867	2.72218e-152	8.2473e-151
ENSG00000243147	2427.57	2.17823	0.0828684	26.2854	2.81943e-152	8.53167e-151
ENSG00000134590	8310.89	2.70207	0.102825	26.2783	3.39756e-152	1.02687e-150
ENSG00000058056	866.866	-2.62605	0.0999434	-26.2754	3.66469e-152	1.10628e-150
ENSG00000166398	574.854	-3.49784	0.13323	-26.2541	6.41589e-152	1.93447e-150
ENSG00000105583	1710.03	2.98173	0.113647	26.2369	1.00906e-151	3.03881e-150
ENSG00000113645	893.81	-2.64533	0.10087	-26.2253	1.36843e-151	4.11611e-150
ENSG00000142676	45428.8	1.47439	0.0562299	26.2208	1.53846e-151	4.62201e-150
ENSG00000001617	513.408	-3.74461	0.142819	-26.2192	1.60596e-151	4.81902e-150
ENSG00000124172	7453.71	1.74941	0.066729	26.2166	1.72001e-151	5.1551e-150
ENSG00000123124	839.663	-2.86905	0.109449	-26.2136	1.86071e-151	5.57017e-150
ENSG00000162813	1224.53	-2.32771	0.0888165	-26.208	2.15274e-151	6.43671e-150
ENSG00000198727	7583.45	2.21428	0.0844923	26.2069	2.21443e-151	6.61329e-150
ENSG00000100207	5165.79	1.79822	0.0686475	26.1949	3.03535e-151	9.05413e-150
ENSG00000102471	1787.81	-2.00042	0.0763686	-26.1943	3.08325e-151	9.18612e-150
ENSG00000126759	386.848	5.13266	0.196027	26.1835	4.10048e-151	1.22023e-149
ENSG00000105011	1768.91	-2.05648	0.078552	-26.1799	4.50428e-151	1.33881e-149
ENSG00000134375	9615.52	2.05232	0.0784079	26.1749	5.1375e-151	1.52522e-149
ENSG00000139651	1146.07	-2.30089	0.0879063	-26.1744	5.20094e-151	1.54223e-149
ENSG00000134882	945.459	-2.4709	0.0944783	-26.1531	9.09663e-151	2.69423e-149
ENSG00000188807	4471.2	2.09848	0.0802517	26.1487	1.01933e-150	3.01548e-149
ENSG00000156976	18059.8	2.1636	0.0827445	26.1479	1.04073e-150	3.07517e-149
ENSG00000240694	498.883	-4.49699	0.171993	-26.1463	1.08458e-150	3.20098e-149
ENSG00000108861	2260.35	-1.80027	0.0688852	-26.1344	1.48322e-150	4.37235e-149
ENSG00000061676	2831.78	-2.31616	0.0886581	-26.1246	1.91482e-150	5.63806e-149
ENSG00000175376	2172.02	2.0608	0.0789001	26.1191	2.20995e-150	6.49944e-149
ENSG00000174748	72085.4	1.44089	0.055204	26.1012	3.53307e-150	1.03785e-148
ENSG00000125482	2848.15	1.88224	0.0721163	26.1001	3.63827e-150	1.06751e-148
ENSG00000235016	392.327	4.6454	0.177997	26.0982	3.82007e-150	1.11954e-148
ENSG00000176410	724.631	2.8575	0.109492	26.0978	3.86557e-150	1.13156e-148
ENSG00000005700	947.615	-3.06174	0.117321	-26.097	3.94032e-150	1.1521e-148
ENSG00000169813	16337.8	1.53246	0.0587568	26.0814	5.93283e-150	1.73266e-148
ENSG00000138035	1644.32	-2.02126	0.0775427	-26.0665	8.74925e-150	2.55222e-148
ENSG00000214022	13200.1	2.20026	0.0844181	26.0638	9.38587e-150	2.73475e-148
ENSG00000174444	123376	1.42282	0.0546123	26.0531	1.24045e-149	3.61009e-148
ENSG00000116266	861.024	-2.54215	0.0976721	-26.0274	2.42475e-149	7.04862e-148
ENSG00000108298	51673.5	1.76346	0.0677681	26.0221	2.78734e-149	8.09328e-148
ENSG00000112365	2644.19	2.1456	0.082494	26.0092	3.89772e-149	1.13043e-147
ENSG00000221983	25204.9	1.91533	0.0736592	26.0026	4.63358e-149	1.3423e-147
ENSG00000056277	623.645	-3.3428	0.128604	-25.9931	5.93063e-149	1.71606e-147
ENSG00000165572	4694.69	2.1087	0.0811431	25.9874	6.86711e-149	1.98474e-147
ENSG00000131043	3010.22	1.72952	0.0665611	25.984	7.51224e-149	2.16871e-147
ENSG00000131725	868.005	-2.7022	0.104039	-25.973	9.98904e-149	2.88042e-147
ENSG00000136068	5366.17	-1.60553	0.0618554	-25.9562	1.5466e-148	4.45464e-147
ENSG00000182484	854.151	3.59337	0.138455	25.9534	1.66622e-148	4.79368e-147
ENSG00000100014	1080.21	-2.80257	0.107993	-25.9515	1.75043e-148	5.03017e-147
ENSG00000122386	2172.03	2.92432	0.112697	25.9486	1.88506e-148	5.41086e-147
ENSG00000102054	8083.38	-1.53417	0.0591455	-25.9389	2.42381e-148	6.94935e-147
ENSG00000117289	2462.18	2.23111	0.0860889	25.9163	4.35969e-148	1.24855e-146
ENSG00000130723	24738.2	1.4022	0.0541162	25.911	5.01153e-148	1.43359e-146
ENSG00000142528	1788.49	2.10925	0.0814157	25.9072	5.52162e-148	1.57771e-146
ENSG00000198040	2317.66	2.71202	0.104708	25.9008	6.51848e-148	1.86043e-146
ENSG00000183423	421.874	5.56708	0.214987	25.895	7.58808e-148	2.16325e-146
ENSG00000127580	2302.94	2.78122	0.107515	25.8681	1.52126e-147	4.33196e-146
ENSG00000176700	1585.99	2.05958	0.079619	25.8679	1.53004e-147	4.35204e-146
ENSG00000159140	34966.8	1.9145	0.0740114	25.8676	1.54066e-147	4.37728e-146
ENSG00000181472	1748.26	2.03183	0.078569	25.8605	1.8536e-147	5.26046e-146
ENSG00000160131	2173.4	-2.19218	0.0848636	-25.8318	3.89699e-147	1.1047e-145
ENSG00000221909	1173.85	2.5424	0.0985053	25.8098	6.88866e-147	1.95057e-145
ENSG00000111674	771.999	-3.31183	0.128352	-25.8027	8.27524e-147	2.34055e-145
ENSG00000171246	1592.54	-2.38889	0.0926199	-25.7924	1.07954e-146	3.04992e-145
ENSG00000175137	2064.89	1.94605	0.0754609	25.7889	1.18135e-146	3.3338e-145
ENSG00000153317	830.853	-2.73031	0.106041	-25.7477	3.41745e-146	9.6333e-145
ENSG00000096696	5681.37	-1.60214	0.0622493	-25.7374	4.45822e-146	1.2553e-144
ENSG00000164983	649.653	-3.12363	0.121393	-25.7316	5.18263e-146	1.45764e-144
ENSG00000165868	648.164	-3.17497	0.123432	-25.7224	6.56094e-146	1.84323e-144
ENSG00000011143	665.197	-2.984	0.116049	-25.7132	8.31182e-146	2.33251e-144
ENSG00000222011	1435.59	3.04908	0.11867	25.6938	1.37082e-145	3.84257e-144
ENSG00000198888	48797.2	1.76229	0.0685971	25.6905	1.49418e-145	4.1837e-144
ENSG00000243335	590.055	-3.21693	0.125328	-25.6682	2.65103e-145	7.41461e-144
ENSG00000198886	90358.3	1.97174	0.0768189	25.6674	2.70433e-145	7.55527e-144
ENSG00000176915	8040.57	1.54732	0.0602914	25.6639	2.95444e-145	8.24485e-144
ENSG00000165312	1013.4	2.2163	0.0863594	25.6637	2.97412e-145	8.29058e-144
ENSG00000126953	2569.3	1.76967	0.0689667	25.6598	3.2888e-145	9.15758e-144
ENSG00000168172	1135.53	-2.46952	0.0962455	-25.6585	3.39717e-145	9.44888e-144
ENSG00000235316	607.084	3.74675	0.146141	25.638	5.75666e-145	1.59938e-143
ENSG00000175573	2028.46	2.3561	0.0919268	25.6302	7.03011e-145	1.95103e-143
ENSG00000230551	2927.41	2.67766	0.10459	25.6015	1.46952e-144	4.07377e-143
ENSG00000148335	5309.41	2.11387	0.0825911	25.5944	1.76013e-144	4.87401e-143
ENSG00000129116	1015.16	-2.73402	0.10685	-25.5875	2.10054e-144	5.81025e-143
ENSG00000169410	809.191	-2.63884	0.103131	-25.5872	2.11588e-144	5.84626e-143
ENSG00000105722	6169.23	2.96235	0.115885	25.563	3.94145e-144	1.08784e-142
ENSG00000182827	7579.61	1.85426	0.0725728	25.5503	5.44948e-144	1.50241e-142
ENSG00000143947	34981.2	1.49459	0.058508	25.5451	6.2193e-144	1.71276e-142
ENSG00000087266	774.474	-2.68831	0.105255	-25.541	6.91818e-144	1.90314e-142
ENSG00000112419	805.057	-2.70816	0.106033	-25.5406	6.97473e-144	1.9166e-142
ENSG00000070159	460.538	-4.45678	0.174741	-25.505	1.73534e-143	4.76337e-142
ENSG00000196810	1320.53	2.04004	0.0799897	25.5038	1.78847e-143	4.90385e-142
ENSG00000105516	1337.12	2.65068	0.103997	25.4881	2.67227e-143	7.31917e-142
ENSG00000049239	641.548	-3.22577	0.126647	-25.4705	4.18713e-143	1.14558e-141
ENSG00000142444	3206.7	2.57804	0.101252	25.4617	5.2442e-143	1.43323e-141
ENSG00000178573	5414.79	1.85492	0.0728612	25.4582	5.72183e-143	1.56206e-141
ENSG00000104356	867.534	-2.79316	0.109725	-25.4559	6.07256e-143	1.65601e-141
ENSG00000116237	3787.52	-1.66088	0.0652523	-25.4533	6.49556e-143	1.76944e-141
ENSG00000165689	6310.46	1.62612	0.0638916	25.4512	6.839e-143	1.86098e-141
ENSG00000114648	3632.93	1.99446	0.0784225	25.4323	1.10856e-142	3.01327e-141
ENSG00000221944	1219.96	2.54783	0.100269	25.4101	1.9514e-142	5.29854e-141
ENSG00000197969	2181	-2.50575	0.0986212	-25.4078	2.06767e-142	5.60816e-141
ENSG00000064933	702.711	-2.9743	0.117072	-25.4058	2.17682e-142	5.89784e-141
ENSG00000102030	6810.49	2.55506	0.10064	25.388	3.42483e-142	9.26918e-141
ENSG00000152409	3064.66	1.73709	0.0684577	25.3747	4.79487e-142	1.29632e-140
ENSG00000145741	31120.4	1.69844	0.0669356	25.3742	4.85602e-142	1.31144e-140
ENSG00000260032	25346.3	2.30798	0.090973	25.3699	5.4202e-142	1.46223e-140
ENSG00000181894	495.939	3.68594	0.145329	25.3627	6.50468e-142	1.75291e-140
ENSG00000103168	3996.5	2.18487	0.0861564	25.3593	7.09529e-142	1.91003e-140
ENSG00000078808	9236.61	2.28165	0.0899919	25.354	8.12579e-142	2.18509e-140
ENSG00000117394	1026.99	-2.58475	0.101961	-25.3504	8.90352e-142	2.39167e-140
ENSG00000240230	1533.19	2.28707	0.0902205	25.3498	9.03483e-142	2.42435e-140
ENSG00000075218	4831.96	1.68705	0.0666347	25.3179	2.03043e-141	5.4425e-140
ENSG00000185917	2010.99	1.98568	0.078434	25.3166	2.09623e-141	5.61289e-140
ENSG00000169021	5879.44	1.54955	0.0612088	25.3157	2.14309e-141	5.73226e-140
ENSG00000184207	8560.1	2.96661	0.117216	25.309	2.54229e-141	6.79278e-140
ENSG00000069345	6764.63	1.90568	0.0753405	25.2943	3.69417e-141	9.86003e-140
ENSG00000079459	7656.4	1.98843	0.0786317	25.2878	4.34557e-141	1.15863e-139
ENSG00000106245	1413.39	1.99036	0.0787664	25.2691	6.98491e-141	1.86037e-139
ENSG00000111707	1708.02	-1.94717	0.0770737	-25.2638	7.99569e-141	2.12733e-139
ENSG00000256087	939.826	2.8236	0.111793	25.2574	9.38719e-141	2.49491e-139
ENSG00000224470	3953.24	1.92791	0.0763319	25.2569	9.50749e-141	2.52421e-139
ENSG00000001461	774.753	-2.74999	0.108941	-25.2429	1.35562e-140	3.59532e-139
ENSG00000145592	27672.3	1.61311	0.0639056	25.2421	1.38353e-140	3.66547e-139
ENSG00000152818	1882.74	-2.15664	0.0854408	-25.2414	1.40904e-140	3.72913e-139
ENSG00000157600	1227.75	-2.18422	0.0865521	-25.2359	1.61595e-140	4.27223e-139
ENSG00000205060	2120.51	-2.35373	0.0932881	-25.2307	1.84295e-140	4.86725e-139
ENSG00000139625	951.143	2.4722	0.097997	25.2273	2.01181e-140	5.30762e-139
ENSG00000121892	2600.77	-1.85719	0.0736499	-25.2165	2.64152e-140	6.96163e-139
ENSG00000170145	1012.85	-2.24453	0.0890171	-25.2146	2.77069e-140	7.29441e-139
ENSG00000156299	1385.45	-2.01611	0.0799614	-25.2135	2.84921e-140	7.49327e-139
ENSG00000163655	3163.86	-1.85883	0.0737733	-25.1965	4.37308e-140	1.1489e-138
ENSG00000245748	515.651	6.6962	0.265828	25.1899	5.16385e-140	1.35523e-138
ENSG00000100865	2156.82	1.73756	0.0689893	25.186	5.69977e-140	1.49432e-138
ENSG00000197062	1470.8	2.37004	0.0941121	25.1832	6.12425e-140	1.60393e-138
ENSG00000168887	2751.35	2.01328	0.0799468	25.1828	6.18612e-140	1.61844e-138
ENSG00000125743	18060.9	1.90555	0.0756713	25.182	6.30778e-140	1.64856e-138
ENSG00000107372	6017.79	1.77987	0.0707143	25.1699	8.55313e-140	2.23306e-138
ENSG00000145425	35454.9	1.70599	0.0678452	25.1453	1.58974e-139	4.14621e-138
ENSG00000135069	5202.55	-1.80346	0.0717424	-25.1379	1.91538e-139	4.99033e-138
ENSG00000169612	1706.8	1.99449	0.0793627	25.1313	2.26418e-139	5.89298e-138
ENSG00000248971	342.522	4.66254	0.185589	25.123	2.78982e-139	7.25353e-138
ENSG00000088451	599.278	-3.16284	0.125898	-25.1222	2.84267e-139	7.38329e-138
ENSG00000183527	1403.05	-2.04788	0.0815315	-25.1177	3.18738e-139	8.27006e-138
ENSG00000165118	2123.4	1.92745	0.0767744	25.1054	4.3405e-139	1.12504e-137
ENSG00000100056	4013.57	1.98379	0.0790228	25.104	4.50124e-139	1.1655e-137
ENSG00000138297	3165.47	2.00605	0.0799139	25.1026	4.65673e-139	1.20451e-137
ENSG00000271122	1094.01	2.20862	0.0880553	25.0822	7.77412e-139	2.00879e-137
ENSG00000156970	1353.56	-2.79509	0.111546	-25.0577	1.44042e-138	3.71815e-137
ENSG00000122966	1553.25	-2.01383	0.0803964	-25.0488	1.79905e-138	4.63911e-137
ENSG00000142252	1059.21	2.27002	0.0906281	25.0476	1.85298e-138	4.77328e-137
ENSG00000212719	6241.65	1.62608	0.0649674	25.0293	2.93749e-138	7.55922e-137
ENSG00000148229	6990.7	1.63092	0.0651698	25.0258	3.20692e-138	8.24411e-137
ENSG00000135631	2532	1.93641	0.0773781	25.0253	3.24159e-138	8.32473e-137
ENSG00000153767	1725.55	2.44564	0.0977768	25.0125	4.4687e-138	1.14643e-136
ENSG00000130193	599.828	-3.63769	0.145448	-25.0102	4.73423e-138	1.21331e-136
ENSG00000153944	2241.98	-1.85927	0.0743532	-25.0059	5.27749e-138	1.35117e-136
ENSG00000148411	616.471	-3.80356	0.152138	-25.0008	5.99344e-138	1.53291e-136
ENSG00000140157	3394.66	1.77083	0.0708373	24.9985	6.34351e-138	1.62079e-136
ENSG00000145703	996.387	-2.48093	0.0993167	-24.98	1.00807e-137	2.57304e-136
ENSG00000163879	365.843	5.31196	0.212752	24.9678	1.36686e-137	3.4853e-136
ENSG00000164024	1456.25	-2.47942	0.0993407	-24.9588	1.71477e-137	4.36796e-136
ENSG00000131469	55327.4	1.72554	0.0691448	24.9554	1.86351e-137	4.74205e-136
ENSG00000123219	593.813	-3.141	0.125891	-24.95	2.13386e-137	5.4245e-136
ENSG00000094880	1615.62	-1.88871	0.0757064	-24.9478	2.25832e-137	5.73509e-136
ENSG00000125703	694.249	-2.92336	0.117197	-24.9439	2.48536e-137	6.30528e-136
ENSG00000114391	59876.9	1.77905	0.0714216	24.9091	5.93247e-137	1.50353e-135
ENSG00000128654	651.657	-3.04854	0.122448	-24.8966	8.10244e-137	2.05142e-135
ENSG00000139618	917.388	-2.63082	0.105692	-24.8914	9.20922e-137	2.32929e-135
ENSG00000133124	50315.3	1.57428	0.0632525	24.8888	9.83937e-137	2.48617e-135
ENSG00000102384	668.044	-2.78849	0.112041	-24.888	1.00236e-136	2.53018e-135
ENSG00000120696	1715.44	2.50353	0.100608	24.884	1.11011e-136	2.79934e-135
ENSG00000125633	1405.26	-2.21301	0.0889382	-24.8825	1.15048e-136	2.89825e-135
ENSG00000196531	39557.7	1.52369	0.0612395	24.8808	1.20069e-136	3.02171e-135
ENSG00000119801	1996.28	2.19874	0.0883803	24.8781	1.28286e-136	3.22527e-135
ENSG00000229422	594.379	3.30285	0.132793	24.8721	1.49243e-136	3.74838e-135
ENSG00000116750	2126.43	-1.90459	0.0766122	-24.8602	2.00724e-136	5.03635e-135
ENSG00000171793	4294.64	-1.77016	0.0712103	-24.8582	2.10684e-136	5.28097e-135
ENSG00000130589	512.745	-3.72351	0.149809	-24.8551	2.27945e-136	5.70794e-135
ENSG00000164683	11474.7	1.43161	0.0576098	24.8501	2.57978e-136	6.45357e-135
ENSG00000105258	1416.6	3.03726	0.122236	24.8475	2.75272e-136	6.87934e-135
ENSG00000118900	6296.25	1.50964	0.0607734	24.8404	3.28286e-136	8.19604e-135
ENSG00000111364	3880.78	1.62135	0.0652735	24.8393	3.37527e-136	8.4184e-135
ENSG00000116922	2920.57	1.69885	0.0683969	24.8381	3.4733e-136	8.6543e-135
ENSG00000164209	1220.67	-2.32115	0.0934511	-24.8381	3.47781e-136	8.65695e-135
ENSG00000076356	477.308	-3.49792	0.14094	-24.8186	5.65232e-136	1.40558e-134
ENSG00000100316	143069	1.57014	0.0632677	24.8175	5.80586e-136	1.44233e-134
ENSG00000136436	1396.1	-2.20597	0.0889095	-24.8114	6.74733e-136	1.67456e-134
ENSG00000115091	3041.76	-1.94369	0.07834	-24.8109	6.83083e-136	1.69362e-134
ENSG00000165006	3052.27	1.67625	0.0676491	24.7785	1.52765e-135	3.78388e-134
ENSG00000156860	10022.5	2.0408	0.0823692	24.7762	1.61847e-135	4.00488e-134
ENSG00000089248	6051.72	1.5225	0.0614518	24.7756	1.64497e-135	4.06644e-134
ENSG00000158169	564.957	-2.99604	0.121035	-24.7535	2.84414e-135	7.02393e-134
ENSG00000077782	1258.21	-2.29434	0.0926923	-24.7522	2.93263e-135	7.23536e-134
ENSG00000198356	3249.95	1.83161	0.0740441	24.7368	4.3046e-135	1.06099e-133
ENSG00000123444	723.879	2.98892	0.120853	24.732	4.84455e-135	1.1929e-133
ENSG00000129933	1350.28	-2.23667	0.0904563	-24.7265	5.54357e-135	1.36368e-133
ENSG00000170571	660.753	-2.89727	0.117174	-24.7263	5.5728e-135	1.36953e-133
ENSG00000138246	1323.69	-2.59983	0.105164	-24.7217	6.2504e-135	1.53456e-133
ENSG00000168028	112023	1.51893	0.0614513	24.7177	6.90735e-135	1.69419e-133
ENSG00000166135	815.587	-2.77554	0.112293	-24.717	7.02323e-135	1.72093e-133
ENSG00000219410	472.222	6.65378	0.269206	24.7164	7.13487e-135	1.74658e-133
ENSG00000172731	571.402	-6.30523	0.255146	-24.7123	7.89738e-135	1.93136e-133
ENSG00000135486	131681	1.43016	0.0578833	24.7077	8.84638e-135	2.16134e-133
ENSG00000117000	4568.67	2.30417	0.0932794	24.7018	1.02304e-134	2.49705e-133
ENSG00000169925	1535.1	-2.21906	0.0898639	-24.6936	1.25361e-134	3.05687e-133
ENSG00000120948	18880.6	1.81063	0.0734061	24.6659	2.48498e-134	6.05361e-133
ENSG00000248044	793.707	2.59778	0.105324	24.6647	2.56252e-134	6.23645e-133
ENSG00000112685	1708.15	-1.81083	0.0734418	-24.6567	3.11558e-134	7.57511e-133
ENSG00000125445	5967.16	1.87898	0.0762388	24.646	4.06203e-134	9.86673e-133
ENSG00000109501	594.887	-3.00904	0.122095	-24.645	4.15934e-134	1.00933e-132
ENSG00000144320	1015.63	-2.46364	0.100008	-24.6345	5.39943e-134	1.309e-132
ENSG00000172379	469.115	-3.86094	0.156743	-24.6323	5.69098e-134	1.37835e-132
ENSG00000204469	13847.1	-1.68287	0.0683424	-24.6241	6.9729e-134	1.6872e-132
ENSG00000188215	638.24	2.74637	0.111534	24.6237	7.04744e-134	1.70359e-132
ENSG00000126945	8345.1	1.90655	0.0774702	24.6101	9.85061e-134	2.37892e-132
ENSG00000123154	1180.35	3.17928	0.129287	24.5909	1.5798e-133	3.81155e-132
ENSG00000164649	777.555	-2.48715	0.101149	-24.5889	1.66166e-133	4.0052e-132
ENSG00000165424	528.358	-5.90541	0.240213	-24.5841	1.86947e-133	4.50178e-132
ENSG00000116903	4947.4	2.5318	0.103015	24.5769	2.23119e-133	5.36767e-132
ENSG00000111371	4876.14	-1.85336	0.0754157	-24.5753	2.32275e-133	5.58261e-132
ENSG00000215021	18968.9	1.61022	0.0655709	24.557	3.63985e-133	8.73982e-132
ENSG00000170881	2315.76	2.10508	0.0857425	24.5511	4.20575e-133	1.0089e-131
ENSG00000253716	692.173	2.81852	0.114818	24.5477	4.57296e-133	1.09594e-131
ENSG00000183495	2719.35	-1.81637	0.0740004	-24.5454	4.84742e-133	1.16061e-131
ENSG00000141682	6221.82	1.70228	0.0693595	24.5428	5.16108e-133	1.23336e-131
ENSG00000175105	1445.25	3.0808	0.125527	24.5428	5.15948e-133	1.23336e-131
ENSG00000117155	1289.32	-2.33007	0.0949483	-24.5404	5.46992e-133	1.30592e-131
ENSG00000141543	15189.8	1.45244	0.0592141	24.5287	7.30837e-133	1.74318e-131
ENSG00000149273	97298.3	1.5671	0.0639653	24.4993	1.50354e-132	3.58282e-131
ENSG00000001631	781.596	-2.5806	0.105339	-24.4982	1.5444e-132	3.67669e-131
ENSG00000128714	7799.36	1.73136	0.0706783	24.4964	1.61467e-132	3.84034e-131
ENSG00000119899	434.223	-4.48118	0.18295	-24.4939	1.71383e-132	4.07233e-131
ENSG00000153130	1106.04	-2.83181	0.11565	-24.4861	2.07739e-132	4.93155e-131
ENSG00000105991	1034.06	2.33427	0.095334	24.4852	2.12412e-132	5.03772e-131
ENSG00000178538	927.319	-2.51033	0.102538	-24.482	2.29751e-132	5.44381e-131
ENSG00000198420	2642.11	-2.03993	0.0833727	-24.4676	3.27289e-132	7.74759e-131
ENSG00000258568	343.002	4.77582	0.195222	24.4636	3.60815e-132	8.53318e-131
ENSG00000165983	469.245	-5.56434	0.227457	-24.4632	3.63797e-132	8.59559e-131
ENSG00000156925	2637.01	1.88938	0.0772802	24.4484	5.22809e-132	1.2341e-130
ENSG00000166341	1028.52	2.64173	0.108118	24.4339	7.46961e-132	1.76157e-130
ENSG00000180660	434.523	3.64387	0.149159	24.4294	8.32746e-132	1.96203e-130
ENSG00000118276	668.434	-3.33008	0.136396	-24.4147	1.19435e-131	2.81137e-130
ENSG00000013374	1903.94	-1.75554	0.0719119	-24.4123	1.26456e-131	2.97385e-130
ENSG00000041988	1208.9	2.16058	0.0885387	24.4027	1.60196e-131	3.76378e-130
ENSG00000243156	1203.4	-2.12835	0.0872394	-24.3967	1.85582e-131	4.35614e-130
ENSG00000120685	5523.65	1.58955	0.0651784	24.3877	2.3111e-131	5.41975e-130
ENSG00000215154	828.856	2.38613	0.0978451	24.3868	2.36119e-131	5.53206e-130
ENSG00000115268	70249.7	2.43481	0.0998917	24.3745	3.18868e-131	7.46382e-130
ENSG00000178252	4813.7	-1.7922	0.0735429	-24.3695	3.60022e-131	8.41929e-130
ENSG00000010810	1813.34	-1.78781	0.0733786	-24.3642	4.10246e-131	9.58488e-130
ENSG00000163539	2479.78	-2.02383	0.0830772	-24.3608	4.45173e-131	1.03912e-129
ENSG00000198380	1421.99	-2.0018	0.0822102	-24.3498	5.82966e-131	1.3595e-129
ENSG00000100749	1084.18	-2.16745	0.0890427	-24.3417	7.10584e-131	1.65557e-129
ENSG00000138650	2941.35	1.80192	0.0740535	24.3326	8.85043e-131	2.06012e-129
ENSG00000250539	339.043	4.93356	0.202771	24.3307	9.28763e-131	2.15989e-129
ENSG00000167716	4201.24	2.49003	0.102345	24.3298	9.47745e-131	2.20199e-129
ENSG00000224531	3905.23	2.08545	0.0857702	24.3144	1.38151e-130	3.20684e-129
ENSG00000174652	1990.31	2.13025	0.0876472	24.3049	1.74201e-130	4.03991e-129
ENSG00000153815	714.352	-3.05463	0.125696	-24.3016	1.88465e-130	4.36669e-129
ENSG00000089009	70537.7	1.44379	0.0594354	24.2918	2.39507e-130	5.54419e-129
ENSG00000158615	5775.94	1.8206	0.0749697	24.2844	2.86288e-130	6.62101e-129
ENSG00000114268	439.593	-3.86098	0.159052	-24.275	3.60387e-130	8.32703e-129
ENSG00000108219	571.401	-2.96027	0.122117	-24.2412	8.18419e-130	1.88928e-128
ENSG00000176422	982.537	2.05811	0.0849208	24.2357	9.36171e-130	2.15912e-128
ENSG00000197724	849.23	-2.73201	0.112728	-24.2355	9.40279e-130	2.16661e-128
ENSG00000110090	1268.71	-2.6033	0.107445	-24.2292	1.0949e-129	2.52057e-128
ENSG00000184575	5274.3	-2.22602	0.0918908	-24.2247	1.22316e-129	2.81326e-128
ENSG00000140694	971.868	-2.1921	0.0905101	-24.2194	1.39052e-129	3.19527e-128
ENSG00000205155	438.649	3.45256	0.142585	24.214	1.5827e-129	3.63355e-128
ENSG00000095787	6379.67	1.68012	0.0694087	24.2062	1.91304e-129	4.38794e-128
ENSG00000108799	963.272	-2.4357	0.100626	-24.2054	1.95099e-129	4.47091e-128
ENSG00000083845	38582	1.63032	0.0673544	24.2051	1.96577e-129	4.50066e-128
ENSG00000099968	1434.36	-2.03973	0.0842831	-24.201	2.17313e-129	4.97088e-128
ENSG00000186687	1029.68	-2.79028	0.115332	-24.1935	2.60649e-129	5.95675e-128
ENSG00000204713	8349.58	1.49008	0.0616236	24.1804	3.57548e-129	8.16379e-128
ENSG00000198056	634.613	-2.84689	0.117783	-24.1707	4.52225e-129	1.03162e-127
ENSG00000213762	1205.06	2.2882	0.0947011	24.1623	5.54033e-129	1.26271e-127
ENSG00000198837	1548.59	-2.13084	0.0882209	-24.1535	6.85658e-129	1.56129e-127
ENSG00000198146	791.013	-2.73388	0.113232	-24.144	8.62842e-129	1.96296e-127
ENSG00000023516	1283.08	-2.52339	0.104559	-24.1337	1.10852e-128	2.5196e-127
ENSG00000166411	935.991	-2.26606	0.0938988	-24.133	1.12534e-128	2.55551e-127
ENSG00000239305	1305.38	2.39176	0.0991124	24.1318	1.15942e-128	2.63052e-127
ENSG00000164933	479.858	-3.76008	0.155835	-24.1285	1.25467e-128	2.84407e-127
ENSG00000092847	2026.55	-1.85299	0.0768054	-24.1258	1.34146e-128	3.03807e-127
ENSG00000101004	486.687	-3.35037	0.138885	-24.1233	1.42514e-128	3.22468e-127
ENSG00000117174	1052.61	-2.55562	0.105975	-24.1153	1.72927e-128	3.9093e-127
ENSG00000111726	1566.46	-2.10729	0.0873995	-24.111	1.91489e-128	4.32503e-127
ENSG00000129932	4339.1	3.15203	0.130754	24.1065	2.13424e-128	4.81614e-127
ENSG00000100601	2046.41	2.92349	0.121282	24.105	2.2181e-128	5.00088e-127
ENSG00000213619	5005.36	1.7764	0.0737005	24.1029	2.32821e-128	5.24443e-127
ENSG00000261659	338.789	4.49945	0.186818	24.0847	3.61354e-128	8.1324e-127
ENSG00000132024	928.626	-2.97918	0.12377	-24.0702	5.12511e-128	1.15239e-126
ENSG00000204611	1396.42	2.70399	0.112371	24.0631	6.08063e-128	1.36602e-126
ENSG00000105778	1013.83	-2.41629	0.100426	-24.0605	6.48908e-128	1.45648e-126
ENSG00000115844	4063.76	2.31503	0.096225	24.0585	6.79789e-128	1.52443e-126
ENSG00000198242	18975.2	2.27178	0.094428	24.0583	6.83327e-128	1.53099e-126
ENSG00000060971	2347.57	1.82029	0.075669	24.056	7.22704e-128	1.61777e-126
ENSG00000130810	945.528	3.40501	0.141573	24.0513	8.09985e-128	1.81154e-126
ENSG00000179295	5591.79	-1.56358	0.0650112	-24.0509	8.17053e-128	1.82572e-126
ENSG00000173113	11682.5	2.17247	0.0903325	24.0497	8.41086e-128	1.87775e-126
ENSG00000137166	881.515	-2.53731	0.105508	-24.0486	8.63894e-128	1.92696e-126
ENSG00000220205	777.283	-2.59941	0.10811	-24.0441	9.63395e-128	2.147e-126
ENSG00000165512	1893.9	2.17513	0.0904969	24.0354	1.18739e-127	2.64383e-126
ENSG00000137492	5499.46	2.10243	0.087476	24.0343	1.2171e-127	2.70759e-126
ENSG00000135763	6939.49	1.70393	0.0709011	24.0325	1.27332e-127	2.83016e-126
ENSG00000122026	31061.5	1.48909	0.0619688	24.0297	1.35987e-127	3.01985e-126
ENSG00000166167	915.128	-2.34029	0.0974282	-24.0206	1.69294e-127	3.75617e-126
ENSG00000171861	4746.41	1.93256	0.0804938	24.0088	2.25054e-127	4.98893e-126
ENSG00000160216	1990.16	-2.03601	0.0848235	-24.0029	2.59587e-127	5.74937e-126
ENSG00000111358	1358.71	-2.06055	0.0858816	-23.993	3.2917e-127	7.28409e-126
ENSG00000198695	3618.33	2.3571	0.0982428	23.9926	3.32401e-127	7.34911e-126
ENSG00000100503	2259.55	-1.80914	0.0754066	-23.9918	3.38592e-127	7.4794e-126
ENSG00000129691	1070.74	-2.22944	0.0929482	-23.9858	3.91472e-127	8.63991e-126
ENSG00000185024	952.041	-2.53914	0.105883	-23.9806	4.43619e-127	9.78222e-126
ENSG00000183856	1573.9	-2.10331	0.0877493	-23.9695	5.78734e-127	1.27504e-125
ENSG00000114383	4512.18	2.10193	0.0876921	23.9694	5.79641e-127	1.27592e-125
ENSG00000145391	2513.14	-1.76628	0.0736913	-23.9686	5.91548e-127	1.30099e-125
ENSG00000149201	372.445	5.71662	0.238594	23.9596	7.33238e-127	1.6112e-125
ENSG00000099204	1688.83	-1.83396	0.0765533	-23.9566	7.88412e-127	1.73092e-125
ENSG00000225091	307.741	4.99078	0.208327	23.9565	7.90878e-127	1.73482e-125
ENSG00000165632	2031.5	1.85694	0.0775161	23.9555	8.10057e-127	1.77534e-125
ENSG00000159023	3945.6	-1.63559	0.0683375	-23.934	1.35537e-126	2.96788e-125
ENSG00000170604	8564.7	2.75634	0.115224	23.9215	1.8284e-126	4.00019e-125
ENSG00000131931	1100.77	2.65184	0.110857	23.9212	1.84393e-126	4.03064e-125
ENSG00000008988	30755.5	1.55071	0.0648312	23.9192	1.93449e-126	4.22493e-125
ENSG00000122034	4870.37	1.54218	0.0644783	23.9178	1.99787e-126	4.35956e-125
ENSG00000067334	6478.48	1.90983	0.0798689	23.9121	2.29252e-126	4.99817e-125
ENSG00000148308	2105.32	-1.87002	0.0782097	-23.9103	2.39327e-126	5.21331e-125
ENSG00000100902	387.794	3.30583	0.138294	23.9044	2.75961e-126	6.00609e-125
ENSG00000006704	594.93	-2.85737	0.119545	-23.9021	2.91287e-126	6.33416e-125
ENSG00000145882	439.175	-3.55934	0.148928	-23.8997	3.0825e-126	6.69724e-125
ENSG00000198455	1220.85	2.42509	0.101476	23.8982	3.20056e-126	6.94772e-125
ENSG00000072041	1869.43	-1.98574	0.0830953	-23.8971	3.28533e-126	7.1256e-125
ENSG00000174442	943.063	-2.36707	0.0990628	-23.8946	3.48376e-126	7.54945e-125
ENSG00000115365	1659.59	-1.86314	0.0779963	-23.8876	4.12189e-126	8.92461e-125
ENSG00000104067	1462.3	-1.92677	0.0806735	-23.8835	4.54113e-126	9.82385e-125
ENSG00000037241	3991.1	1.72278	0.0721356	23.8825	4.65408e-126	1.00595e-124
ENSG00000271576	690.916	2.61163	0.109354	23.8823	4.67399e-126	1.00939e-124
ENSG00000134222	2712.41	1.64367	0.0688514	23.8727	5.89027e-126	1.27096e-124
ENSG00000120334	1405.53	2.14716	0.0900076	23.8553	8.9166e-126	1.92231e-124
ENSG00000152795	27996.1	1.57233	0.0659234	23.8508	9.93827e-126	2.14073e-124
ENSG00000126858	631.105	-3.18929	0.133864	-23.8249	1.84543e-125	3.9717e-124
ENSG00000101911	1425.21	-2.18881	0.0919319	-23.8091	2.69017e-125	5.78479e-124
ENSG00000149115	1516.9	-2.14731	0.0902269	-23.799	3.42292e-125	7.35415e-124
ENSG00000187866	1891.65	2.08943	0.087813	23.7941	3.84346e-125	8.25063e-124
ENSG00000250959	390.546	3.26129	0.137156	23.7779	5.65009e-125	1.21185e-123
ENSG00000072134	740.553	-2.78435	0.117101	-23.7773	5.73929e-125	1.22993e-123
ENSG00000077514	1209	-2.40312	0.101099	-23.77	6.82481e-125	1.46131e-123
ENSG00000213024	6232.46	1.57796	0.0663866	23.7693	6.93924e-125	1.48455e-123
ENSG00000099817	16844.4	2.22662	0.0937189	23.7585	8.9845e-125	1.92046e-123
ENSG00000099381	9035.51	1.82449	0.0767967	23.7573	9.22775e-125	1.97078e-123
ENSG00000089220	13691.3	1.65169	0.0695276	23.7559	9.55929e-125	2.03986e-123
ENSG00000162236	573.816	-2.89717	0.121957	-23.7556	9.61972e-125	2.05101e-123
ENSG00000119688	3046.99	1.61859	0.0681534	23.7492	1.12105e-124	2.38815e-123
ENSG00000099956	3446.43	-1.67492	0.0705264	-23.7488	1.13097e-124	2.40725e-123
ENSG00000119912	1249.41	-2.18124	0.0918601	-23.7453	1.23008e-124	2.61598e-123
ENSG00000051825	1266.79	-2.25553	0.0950122	-23.7394	1.41328e-124	3.00305e-123
ENSG00000109475	23583.2	1.5584	0.0656472	23.739	1.42643e-124	3.02842e-123
ENSG00000178057	5148.07	1.72775	0.0727879	23.7368	1.50451e-124	3.19148e-123
ENSG00000105854	480.633	-3.17718	0.133922	-23.7241	2.03599e-124	4.31526e-123
ENSG00000129315	8277.77	2.32058	0.0978386	23.7185	2.32419e-124	4.92195e-123
ENSG00000128266	472.125	-3.68442	0.155396	-23.7099	2.84984e-124	6.03004e-123
ENSG00000162222	1541.29	1.8701	0.0788848	23.7067	3.07533e-124	6.50169e-123
ENSG00000204149	1601.5	2.19895	0.0927749	23.702	3.43877e-124	7.26393e-123
ENSG00000143061	1188.05	-1.97485	0.0833211	-23.7017	3.46503e-124	7.31325e-123
ENSG00000174307	3526.16	2.52829	0.106681	23.6996	3.64181e-124	7.67991e-123
ENSG00000146476	1004.49	-2.17	0.0915655	-23.6989	3.70506e-124	7.80673e-123
ENSG00000172159	359.69	3.89613	0.164481	23.6874	4.86732e-124	1.02471e-122
ENSG00000116954	2088.54	1.95341	0.0824892	23.6808	5.68447e-124	1.19574e-122
ENSG00000160688	4188.03	1.45761	0.0615578	23.6788	5.96845e-124	1.25442e-122
ENSG00000145860	1499.87	2.00419	0.0846507	23.676	6.37484e-124	1.33872e-122
ENSG00000068438	1324.07	2.44611	0.103343	23.6698	7.3768e-124	1.54783e-122
ENSG00000161999	3730.75	3.125	0.132031	23.6687	7.57394e-124	1.58787e-122
ENSG00000169641	3928.26	1.71119	0.0723117	23.664	8.46542e-124	1.77329e-122
ENSG00000214309	491.534	3.80523	0.160847	23.6575	9.88485e-124	2.0689e-122
ENSG00000168795	2667.74	2.02762	0.0857331	23.6504	1.17031e-123	2.44742e-122
ENSG00000144711	1328.53	-1.88394	0.0796605	-23.6496	1.19133e-123	2.4893e-122
ENSG00000118922	1094.53	-2.28	0.0964955	-23.628	1.98622e-123	4.1468e-122
ENSG00000103245	2387.92	2.24306	0.0949618	23.6207	2.36445e-123	4.93235e-122
ENSG00000012174	943.412	-2.77606	0.117545	-23.6169	2.58391e-123	5.38569e-122
ENSG00000115306	5422.81	-1.48393	0.0628399	-23.6144	2.73954e-123	5.70534e-122
ENSG00000131018	587.464	-2.9098	0.123229	-23.6129	2.84207e-123	5.91396e-122
ENSG00000169926	730.184	-2.46255	0.104319	-23.6059	3.35502e-123	6.97555e-122
ENSG00000117528	1875.53	-2.40397	0.101853	-23.6024	3.63756e-123	7.55674e-122
ENSG00000102870	4116.83	1.86734	0.0791378	23.5961	4.22886e-123	8.77786e-122
ENSG00000169446	1548.68	-2.16844	0.0918994	-23.5958	4.26041e-123	8.83604e-122
ENSG00000131459	541.67	-3.48889	0.147891	-23.591	4.76754e-123	9.87966e-122
ENSG00000143079	1835.97	2.08381	0.0883316	23.5908	4.79572e-123	9.92986e-122
ENSG00000006007	3960.52	1.5281	0.0647785	23.5895	4.9345e-123	1.02088e-121
ENSG00000116984	5275.36	-2.09016	0.0886094	-23.5884	5.06673e-123	1.04737e-121
ENSG00000101695	434.625	-3.53564	0.14993	-23.5819	5.9052e-123	1.2197e-121
ENSG00000204316	640.208	3.53814	0.150144	23.5649	8.82484e-123	1.82124e-121
ENSG00000213741	16260.9	1.65685	0.0703169	23.5626	9.32095e-123	1.92204e-121
ENSG00000228801	593.152	3.41538	0.144992	23.5557	1.09848e-122	2.26328e-121
ENSG00000167635	9378.12	1.92331	0.0816496	23.5556	1.09966e-122	2.26386e-121
ENSG00000124422	7090.94	-1.36237	0.0578449	-23.552	1.1965e-122	2.46121e-121
ENSG00000125676	4726.03	-2.00885	0.0853	-23.5504	1.2422e-122	2.55313e-121
ENSG00000170889	59894.8	1.8695	0.0793984	23.5458	1.38556e-122	2.84545e-121
ENSG00000213799	1294.26	2.79654	0.118875	23.5249	2.26653e-122	4.65082e-121
ENSG00000078177	428.3	-4.27312	0.181664	-23.5221	2.42206e-122	4.96591e-121
ENSG00000176842	807.877	2.87954	0.122444	23.5171	2.72474e-122	5.58193e-121
ENSG00000127184	15109.4	1.53209	0.0651481	23.517	2.73174e-122	5.59172e-121
ENSG00000107957	2083.01	-1.95129	0.0829871	-23.5131	2.99281e-122	6.12112e-121
ENSG00000100625	2484.26	1.86255	0.0792401	23.5052	3.61191e-122	7.38134e-121
ENSG00000163904	959.864	-2.30854	0.0982202	-23.5037	3.73503e-122	7.62675e-121
ENSG00000122884	1160.66	-2.05849	0.0875965	-23.4997	4.10845e-122	8.38244e-121
ENSG00000116830	2249.48	-1.60922	0.0684785	-23.4997	4.11187e-122	8.38261e-121
ENSG00000100234	513.597	-3.15939	0.134473	-23.4946	4.62731e-122	9.42576e-121
ENSG00000154310	1541.41	-1.90767	0.081212	-23.4901	5.15272e-122	1.04875e-120
ENSG00000167548	4498.17	-1.43644	0.0611916	-23.4745	7.43572e-122	1.51219e-120
ENSG00000267111	402.307	3.85866	0.164395	23.4719	7.9084e-122	1.60702e-120
ENSG00000113369	1078.16	2.69977	0.115079	23.4602	1.04119e-121	2.11402e-120
ENSG00000078747	1326.52	-2.25253	0.0960328	-23.4558	1.15292e-121	2.33899e-120
ENSG00000072571	1227.87	-2.17044	0.092537	-23.4549	1.1791e-121	2.39018e-120
ENSG00000164684	993.351	-2.32484	0.0991315	-23.4521	1.25837e-121	2.54881e-120
ENSG00000197958	29966.7	1.37936	0.0588307	23.4464	1.4399e-121	2.91414e-120
ENSG00000009780	403.863	-3.61886	0.15437	-23.4427	1.56842e-121	3.17169e-120
ENSG00000157216	1322.02	-2.35375	0.100405	-23.4426	1.57243e-121	3.17725e-120
ENSG00000061987	1180.84	-2.09139	0.0892244	-23.4396	1.68605e-121	3.40409e-120
ENSG00000172757	26098.3	2.09077	0.0892026	23.4384	1.73662e-121	3.50337e-120
ENSG00000128268	635.62	-2.79758	0.119368	-23.4366	1.81029e-121	3.64905e-120
ENSG00000198804	330517	1.73454	0.0740112	23.4361	1.8305e-121	3.68684e-120
ENSG00000115942	1135.69	-2.6349	0.112433	-23.4352	1.86989e-121	3.76315e-120
ENSG00000197961	3861.49	2.0441	0.0872481	23.4285	2.18823e-121	4.4003e-120
ENSG00000172466	21194.5	2.11193	0.090167	23.4224	2.52568e-121	5.0748e-120
ENSG00000175197	482.584	2.71216	0.115797	23.4216	2.57315e-121	5.16604e-120
ENSG00000099326	1708.1	2.01157	0.0858883	23.4207	2.62827e-121	5.2725e-120
ENSG00000128641	1224.97	-2.31178	0.0987126	-23.4193	2.71901e-121	5.45018e-120
ENSG00000122390	730.778	2.61143	0.111534	23.4138	3.08952e-121	6.18791e-120
ENSG00000196182	1393.95	-2.2346	0.0954493	-23.4113	3.27658e-121	6.55733e-120
ENSG00000198034	99048.7	1.4313	0.0611472	23.4074	3.59357e-121	7.18599e-120
ENSG00000240668	480.41	7.17741	0.306732	23.3996	4.30908e-121	8.60993e-120
ENSG00000152464	957.71	2.42894	0.103829	23.3938	4.94685e-121	9.8764e-120
ENSG00000010072	4138.09	1.71984	0.0735255	23.3911	5.263e-121	1.04992e-119
ENSG00000068489	992.379	-2.19319	0.093818	-23.3771	7.30837e-121	1.4568e-119
ENSG00000139278	458.481	3.19631	0.136739	23.3753	7.62763e-121	1.51923e-119
ENSG00000171314	36221	1.44937	0.0620522	23.3573	1.16132e-120	2.31124e-119
ENSG00000167081	1948.05	1.76328	0.0755537	23.3381	1.81876e-120	3.61679e-119
ENSG00000128513	534.485	-2.94157	0.126079	-23.331	2.14693e-120	4.26601e-119
ENSG00000104728	677.574	-2.56396	0.109909	-23.3279	2.30921e-120	4.58483e-119
ENSG00000261613	519.694	2.68557	0.115203	23.3116	3.37993e-120	6.70539e-119
ENSG00000171792	594.603	-2.7466	0.117898	-23.2965	4.81318e-120	9.54126e-119
ENSG00000204237	3527.8	2.14583	0.0921254	23.2925	5.27835e-120	1.04551e-118
ENSG00000173744	898.673	-2.66655	0.114541	-23.2803	7.02662e-120	1.39071e-118
ENSG00000104635	1889.49	-1.73944	0.0747197	-23.2796	7.13898e-120	1.41183e-118
ENSG00000162736	1321.07	-2.03901	0.0875994	-23.2765	7.66943e-120	1.51554e-118
ENSG00000178952	29820.3	1.86282	0.080032	23.2759	7.77246e-120	1.53469e-118
ENSG00000084463	7151.66	1.42665	0.061324	23.2641	1.02409e-119	2.02051e-118
ENSG00000088888	1032.31	-2.31895	0.0996817	-23.2636	1.03633e-119	2.04306e-118
ENSG00000131471	351.401	3.85415	0.165679	23.2628	1.0569e-119	2.08197e-118
ENSG00000127663	1475.55	-2.30539	0.099103	-23.2626	1.06173e-119	2.08985e-118
ENSG00000115884	421.237	-3.54242	0.152304	-23.2588	1.1582e-119	2.27795e-118
ENSG00000120063	7693.37	2.215	0.0952524	23.254	1.29708e-119	2.5491e-118
ENSG00000157570	417.775	-3.91933	0.168564	-23.2513	1.38169e-119	2.71326e-118
ENSG00000181827	2882.52	2.39212	0.102903	23.2463	1.55197e-119	3.04525e-118
ENSG00000255153	336.517	4.06323	0.174798	23.2452	1.59071e-119	3.11883e-118
ENSG00000109670	2316.51	2.08577	0.0897448	23.2411	1.7511e-119	3.43062e-118
ENSG00000103047	480.611	-3.05665	0.131634	-23.2209	2.80193e-119	5.48505e-118
ENSG00000169016	2890.2	1.95734	0.0842979	23.2194	2.90308e-119	5.67865e-118
ENSG00000144579	909.396	-2.3819	0.10264	-23.2063	3.92921e-119	7.67985e-118
ENSG00000122406	98015.1	1.63791	0.0706064	23.1978	4.7966e-119	9.36792e-118
ENSG00000113522	2369.19	-1.93497	0.0835044	-23.1721	8.70186e-119	1.69818e-117
ENSG00000140443	2378.19	-1.66659	0.0719302	-23.1696	9.23142e-119	1.80013e-117
ENSG00000106443	1240.81	-1.91336	0.082583	-23.169	9.3631e-119	1.82439e-117
ENSG00000155438	3971.61	1.87969	0.0811309	23.1686	9.44112e-119	1.83816e-117
ENSG00000100029	14127	1.69224	0.0730579	23.1631	1.07363e-118	2.08871e-117
ENSG00000118181	27227.4	1.40225	0.0605511	23.1581	1.20441e-118	2.34132e-117
ENSG00000161179	14433.7	2.6629	0.114997	23.1562	1.25853e-118	2.44465e-117
ENSG00000204673	6542.58	2.11045	0.0911419	23.1556	1.27577e-118	2.47621e-117
ENSG00000169714	20961.6	1.48022	0.0639361	23.1516	1.40224e-118	2.7196e-117
ENSG00000064999	1516.02	-2.36519	0.102165	-23.1508	1.42693e-118	2.76535e-117
ENSG00000169972	2509.81	2.52184	0.108961	23.1444	1.65409e-118	3.2031e-117
ENSG00000172845	5874.87	2.15498	0.0931218	23.1415	1.77104e-118	3.42691e-117
ENSG00000112306	38038.3	1.66381	0.0719151	23.1357	2.02457e-118	3.91448e-117
ENSG00000115415	1068.99	-2.13757	0.0924173	-23.1296	2.33549e-118	4.51217e-117
ENSG00000185883	428.715	5.04253	0.218046	23.126	2.53493e-118	4.89371e-117
ENSG00000131115	820.83	2.496	0.107935	23.125	2.5964e-118	5.00854e-117
ENSG00000168538	602.335	-2.78454	0.120488	-23.1106	3.62542e-118	6.98818e-117
ENSG00000147996	1026.95	2.31113	0.100009	23.1092	3.74097e-118	7.20539e-117
ENSG00000205927	825.582	2.18114	0.0944031	23.1045	4.16987e-118	8.02533e-117
ENSG00000156467	9744.34	1.85108	0.0801183	23.1043	4.19125e-118	8.0603e-117
ENSG00000108774	2346.11	1.78538	0.0772977	23.0975	4.90584e-118	9.42732e-117
ENSG00000051009	1892.46	1.76714	0.076509	23.0972	4.93992e-118	9.48555e-117
ENSG00000123364	1555.39	2.22646	0.0963968	23.0968	4.98269e-118	9.56038e-117
ENSG00000103429	3927.47	1.79078	0.077536	23.096	5.07335e-118	9.72688e-117
ENSG00000166794	5425.91	1.84073	0.0797189	23.0903	5.79758e-118	1.11069e-116
ENSG00000228300	3798.35	2.84926	0.123439	23.0823	6.96835e-118	1.33397e-116
ENSG00000140497	1296.17	-2.07197	0.0897651	-23.0821	7.00026e-118	1.33906e-116
ENSG00000080823	1191.13	2.24745	0.0973877	23.0774	7.81392e-118	1.49356e-116
ENSG00000140319	7236.81	1.58811	0.0688365	23.0708	9.10279e-118	1.7386e-116
ENSG00000023330	3433.74	1.55033	0.0672165	23.0648	1.04532e-117	1.99501e-116
ENSG00000182117	3007.44	1.72543	0.0748083	23.0647	1.04723e-117	1.99714e-116
ENSG00000087460	49420.1	1.43893	0.0623926	23.0626	1.10005e-117	2.09627e-116
ENSG00000146963	6227.99	1.94896	0.0845205	23.059	1.19474e-117	2.27498e-116
ENSG00000132773	1815.12	2.08458	0.0904664	23.0426	1.74417e-117	3.31869e-116
ENSG00000128607	725.399	-2.399	0.104133	-23.0379	1.94576e-117	3.69944e-116
ENSG00000097033	1691.69	-2.14499	0.0931115	-23.0368	1.99337e-117	3.7871e-116
ENSG00000137968	529.693	-2.90325	0.126039	-23.0345	2.10499e-117	3.99614e-116
ENSG00000164284	5152.32	2.28606	0.0992485	23.0337	2.14445e-117	4.06798e-116
ENSG00000198960	945.182	2.20601	0.0957934	23.0288	2.39713e-117	4.54388e-116
ENSG00000139131	3049.5	1.76417	0.0766271	23.0228	2.7533e-117	5.21507e-116
ENSG00000110066	2935.05	1.92533	0.083634	23.021	2.87516e-117	5.44179e-116
ENSG00000169567	8572.35	1.42295	0.0618294	23.0141	3.37046e-117	6.37443e-116
ENSG00000145494	8294.68	2.18942	0.0951446	23.0115	3.57949e-117	6.76468e-116
ENSG00000126267	6558.69	1.64694	0.0715849	23.0068	3.98568e-117	7.52665e-116
ENSG00000162769	2827.9	1.74786	0.0759764	23.0053	4.12397e-117	7.78195e-116
ENSG00000130779	1011.61	-2.1286	0.0925299	-23.0045	4.20647e-117	7.93166e-116
ENSG00000176165	1856.94	1.98097	0.0861197	23.0025	4.39813e-117	8.28682e-116
ENSG00000137601	767.991	-2.53451	0.110191	-23.001	4.55814e-117	8.58187e-116
ENSG00000039319	841.675	-3.0165	0.131172	-22.9965	5.05661e-117	9.51324e-116
ENSG00000180638	283.668	4.67317	0.203281	22.9887	6.04083e-117	1.13564e-115
ENSG00000214783	837.491	2.68132	0.116654	22.9853	6.53597e-117	1.2278e-115
ENSG00000116667	783.45	-2.46323	0.107183	-22.9816	7.11521e-117	1.33562e-115
ENSG00000114450	570.767	-2.74199	0.119318	-22.9805	7.31165e-117	1.37147e-115
ENSG00000111790	3647.35	1.99205	0.0866949	22.9777	7.78986e-117	1.46008e-115
ENSG00000127423	1559.34	1.84768	0.0804314	22.9722	8.84614e-117	1.65682e-115
ENSG00000182307	6254.68	1.54144	0.0671097	22.9689	9.53765e-117	1.785e-115
ENSG00000249637	339.587	4.11115	0.179034	22.9629	1.09474e-116	2.04732e-115
ENSG00000063177	56155.7	1.87037	0.0815142	22.9453	1.64202e-116	3.06852e-115
ENSG00000065320	1014.86	-2.56408	0.111767	-22.9414	1.79549e-116	3.35282e-115
ENSG00000084623	21688.2	1.54517	0.067357	22.94	1.85556e-116	3.46243e-115
ENSG00000142544	2360.59	2.88252	0.125684	22.9346	2.09827e-116	3.91241e-115
ENSG00000187164	735.499	-2.35588	0.102738	-22.9309	2.28665e-116	4.26049e-115
ENSG00000259758	1540.69	-2.94816	0.128579	-22.9289	2.39503e-116	4.45913e-115
ENSG00000063587	3292.82	1.52999	0.0667285	22.9285	2.4127e-116	4.48869e-115
ENSG00000261071	491.622	3.63378	0.158505	22.9253	2.59923e-116	4.83215e-115
ENSG00000169490	2529.84	1.74418	0.076103	22.9186	3.0308e-116	5.63029e-115
ENSG00000186001	662.959	-2.85426	0.12454	-22.9185	3.04203e-116	5.64698e-115
ENSG00000004455	19793.9	1.26949	0.055408	22.9118	3.54687e-116	6.57926e-115
ENSG00000038210	653.403	-2.56857	0.112199	-22.893	5.45795e-116	1.01168e-114
ENSG00000100154	1153.01	-2.32019	0.101351	-22.8927	5.49522e-116	1.01781e-114
ENSG00000106025	1471.47	1.98797	0.0868386	22.8927	5.49916e-116	1.01781e-114
ENSG00000130818	710.03	2.87851	0.125741	22.8923	5.54522e-116	1.02558e-114
ENSG00000157734	780.775	2.24505	0.0980873	22.8883	6.07645e-116	1.123e-114
ENSG00000144824	409.296	-3.45074	0.150774	-22.8869	6.27901e-116	1.15958e-114
ENSG00000125352	1313.59	1.95188	0.0852999	22.8826	6.93074e-116	1.27901e-114
ENSG00000187961	3517.77	2.55682	0.111739	22.8821	6.999e-116	1.29065e-114
ENSG00000122484	523.002	-2.74178	0.119853	-22.8762	8.01309e-116	1.47657e-114
ENSG00000138785	1150.25	2.13697	0.0934322	22.8719	8.84629e-116	1.62891e-114
ENSG00000115556	949.534	2.08409	0.0911214	22.8716	8.91028e-116	1.63949e-114
ENSG00000121957	508.427	-2.9155	0.127478	-22.8706	9.11896e-116	1.67666e-114
ENSG00000135930	3978.04	1.65756	0.0724964	22.8641	1.05883e-115	1.9454e-114
ENSG00000228302	344.184	4.15605	0.181782	22.8628	1.08939e-115	2.00008e-114
ENSG00000165185	630.925	-2.81912	0.123345	-22.8556	1.28548e-115	2.35837e-114
ENSG00000108733	797.597	2.72478	0.11923	22.8531	1.36135e-115	2.49574e-114
ENSG00000047578	473.151	-3.22075	0.140949	-22.8505	1.44437e-115	2.646e-114
ENSG00000166888	541.809	-2.83499	0.124071	-22.8498	1.46954e-115	2.69016e-114
ENSG00000197905	566.325	-2.74254	0.120079	-22.8394	1.86275e-115	3.40748e-114
ENSG00000134686	1593.51	-2.00006	0.0875754	-22.8382	1.9149e-115	3.50033e-114
ENSG00000164941	1541.99	-1.77746	0.0778297	-22.8378	1.93355e-115	3.53186e-114
ENSG00000198799	2157.98	2.15362	0.0943068	22.8363	1.99954e-115	3.64974e-114
ENSG00000037042	958.435	2.22277	0.0973413	22.8348	2.07003e-115	3.77567e-114
ENSG00000138434	4173.47	1.66949	0.0731177	22.8329	2.16211e-115	3.94075e-114
ENSG00000189046	2497.72	1.76339	0.0772378	22.8306	2.27786e-115	4.1487e-114
ENSG00000218422	505.559	3.89038	0.170411	22.8293	2.34433e-115	4.26668e-114
ENSG00000109118	2983.58	1.77078	0.0775745	22.8269	2.48113e-115	4.51239e-114
ENSG00000198648	681.114	-2.50901	0.109918	-22.8261	2.52279e-115	4.58484e-114
ENSG00000132952	2916.54	2.25201	0.0986709	22.8235	2.68279e-115	4.87208e-114
ENSG00000157483	518.625	-2.90571	0.127324	-22.8214	2.81058e-115	5.10047e-114
ENSG00000196419	33777.5	1.19827	0.0525188	22.816	3.17909e-115	5.76506e-114
ENSG00000162928	1514.07	2.39814	0.105167	22.803	4.27878e-115	7.75366e-114
ENSG00000162910	4910.49	2.03237	0.089147	22.7979	4.80599e-115	8.70275e-114
ENSG00000235408	296.819	4.29562	0.188507	22.7876	6.08826e-115	1.10168e-113
ENSG00000249459	675.805	2.62243	0.115106	22.7828	6.79427e-115	1.22854e-113
ENSG00000183718	1878.63	2.09784	0.0920955	22.779	7.40767e-115	1.3385e-113
ENSG00000132478	1068.8	-2.08302	0.0914591	-22.7755	8.02451e-115	1.44891e-113
ENSG00000175166	13745.5	1.34551	0.0590891	22.7709	8.90194e-115	1.60619e-113
ENSG00000230989	9348.62	1.44305	0.0633762	22.7696	9.18687e-115	1.65641e-113
ENSG00000103657	1318.14	-2.38757	0.104895	-22.7615	1.10439e-114	1.9898e-113
ENSG00000119772	559.952	-2.72932	0.119939	-22.756	1.25126e-114	2.25281e-113
ENSG00000257093	2667.36	-1.59794	0.0702315	-22.7525	1.35586e-114	2.43939e-113
ENSG00000105926	637.328	-2.74581	0.120704	-22.7482	1.4936e-114	2.68528e-113
ENSG00000232040	1414.71	2.62556	0.115426	22.7466	1.55012e-114	2.7849e-113
ENSG00000131051	17319	1.57667	0.0693152	22.7464	1.55832e-114	2.79763e-113
ENSG00000143622	1676.26	1.9406	0.0853282	22.7428	1.69117e-114	3.03395e-113
ENSG00000130177	896.552	-2.08523	0.0916937	-22.7412	1.75177e-114	3.14043e-113
ENSG00000131788	649.871	-2.46281	0.108301	-22.7404	1.78444e-114	3.19672e-113
ENSG00000196262	63808	1.46314	0.0643546	22.7357	1.98929e-114	3.56115e-113
ENSG00000173848	5206.22	1.52499	0.0670907	22.7302	2.25282e-114	4.03005e-113
ENSG00000116406	1270.54	-2.38888	0.105108	-22.7279	2.37329e-114	4.24254e-113
ENSG00000131979	435.377	-3.58176	0.157606	-22.726	2.48091e-114	4.43176e-113
ENSG00000075790	598.928	-2.55913	0.112671	-22.7134	3.30411e-114	5.89808e-113
ENSG00000080839	629.797	-2.68121	0.118053	-22.7119	3.41872e-114	6.09834e-113
ENSG00000084070	1038.77	-2.11273	0.0930317	-22.7098	3.58251e-114	6.38597e-113
ENSG00000148200	812.044	-2.21735	0.0976508	-22.7069	3.82523e-114	6.81379e-113
ENSG00000145349	725.101	-2.34245	0.103184	-22.7018	4.30466e-114	7.66236e-113
ENSG00000101191	8442.47	1.33405	0.0587879	22.6926	5.3061e-114	9.43825e-113
ENSG00000197122	736.933	-3.21909	0.141912	-22.6837	6.49546e-114	1.15456e-112
ENSG00000177614	361.716	-4.55063	0.200626	-22.6822	6.71148e-114	1.19212e-112
ENSG00000152078	355.522	-4.47165	0.197188	-22.677	7.54849e-114	1.33984e-112
ENSG00000145439	635.29	-2.52585	0.111402	-22.6732	8.23525e-114	1.46071e-112
ENSG00000162434	2038.81	-1.76434	0.0778225	-22.6713	8.59697e-114	1.52379e-112
ENSG00000269858	706.73	2.44998	0.108072	22.6699	8.88124e-114	1.57307e-112
ENSG00000182095	2958.95	-2.59338	0.1144	-22.6695	8.96915e-114	1.58752e-112
ENSG00000083844	930.61	2.89422	0.127707	22.663	1.03914e-113	1.83796e-112
ENSG00000158301	880.005	-2.27045	0.100207	-22.6577	1.17091e-113	2.06957e-112
ENSG00000120029	606.853	-2.56335	0.11314	-22.6564	1.20687e-113	2.13162e-112
ENSG00000070756	53201.1	1.22229	0.0539499	22.656	1.21652e-113	2.14717e-112
ENSG00000178381	605.586	2.46286	0.108722	22.6528	1.31018e-113	2.31085e-112
ENSG00000163481	1517.69	1.7779	0.0785479	22.6346	1.97927e-113	3.48852e-112
ENSG00000170915	359.561	-3.88676	0.171737	-22.632	2.09763e-113	3.69454e-112
ENSG00000160993	2189.36	2.46406	0.108888	22.6293	2.23335e-113	3.93083e-112
ENSG00000183684	19142	2.30423	0.101857	22.6223	2.61606e-113	4.60119e-112
ENSG00000187522	4779.95	1.68282	0.0743877	22.6222	2.61891e-113	4.60297e-112
ENSG00000148290	1118.35	1.88781	0.0834802	22.6138	3.16795e-113	5.56407e-112
ENSG00000130816	8004.32	-1.52272	0.0673566	-22.6068	3.71793e-113	6.52547e-112
ENSG00000181467	2720.19	1.82644	0.0807921	22.6067	3.72253e-113	6.52898e-112
ENSG00000124164	2279.94	-1.66785	0.0737807	-22.6055	3.82291e-113	6.70037e-112
ENSG00000235655	2899.66	1.62475	0.0719093	22.5945	4.90758e-113	8.59546e-112
ENSG00000204946	858.151	-2.15045	0.0952	-22.5887	5.59193e-113	9.78724e-112
ENSG00000123144	14936.8	2.27202	0.100587	22.5875	5.74648e-113	1.00507e-111
ENSG00000186866	2327.15	1.77954	0.0788055	22.5814	6.60624e-113	1.15464e-111
ENSG00000183798	449.794	-3.35567	0.14861	-22.5804	6.75586e-113	1.17997e-111
ENSG00000165323	1854	2.38166	0.105479	22.5796	6.87886e-113	1.20062e-111
ENSG00000163932	959.546	-2.26955	0.10053	-22.5758	7.50131e-113	1.30835e-111
ENSG00000156508	332804	1.318	0.0583868	22.5735	7.88662e-113	1.3746e-111
ENSG00000104331	7580.73	1.50779	0.0668323	22.5608	1.05305e-112	1.83414e-111
ENSG00000188786	1676.01	2.11106	0.0935941	22.5555	1.18655e-112	2.06523e-111
ENSG00000144355	1852.51	1.74448	0.0773822	22.5437	1.54855e-112	2.69344e-111
ENSG00000139687	1141.25	-2.22676	0.0988419	-22.5285	2.18274e-112	3.79389e-111
ENSG00000163156	2071.9	1.80071	0.0799363	22.5269	2.26406e-112	3.93252e-111
ENSG00000163961	2651.76	1.75918	0.0781188	22.5193	2.68863e-112	4.66673e-111
ENSG00000090621	10310.4	1.45495	0.0646201	22.5155	2.92851e-112	5.07958e-111
ENSG00000164086	3374.45	2.05528	0.0912897	22.5138	3.03867e-112	5.26703e-111
ENSG00000184076	7053.85	1.6016	0.0711431	22.5124	3.13646e-112	5.43278e-111
ENSG00000269243	327.005	5.95732	0.264689	22.5069	3.55521e-112	6.15387e-111
ENSG00000233927	23188.3	2.36646	0.105168	22.5018	3.98433e-112	6.8919e-111
ENSG00000174013	2903.05	1.81513	0.0806722	22.5001	4.14102e-112	7.15802e-111
ENSG00000205808	1109.25	2.11379	0.094038	22.478	6.81285e-112	1.17683e-110
ENSG00000150779	4224.11	1.81985	0.0809631	22.4775	6.89066e-112	1.18946e-110
ENSG00000103479	1363.33	-2.09434	0.0931867	-22.4747	7.34525e-112	1.26706e-110
ENSG00000233560	281.657	5.3663	0.238772	22.4746	7.36312e-112	1.26927e-110
ENSG00000153140	569.526	-2.76558	0.123156	-22.4559	1.11942e-111	1.92835e-110
ENSG00000115808	1102.23	-2.07326	0.0923358	-22.4534	1.1846e-111	2.03923e-110
ENSG00000175745	4316.79	1.79328	0.0798956	22.4452	1.42401e-111	2.44969e-110
ENSG00000188313	353.15	-4.06344	0.181067	-22.4416	1.54656e-111	2.65868e-110
ENSG00000111962	383.054	-3.79687	0.169239	-22.435	1.79424e-111	3.08236e-110
ENSG00000259295	761.704	2.161	0.0963413	22.4307	1.97595e-111	3.39221e-110
ENSG00000145332	989.454	-2.31076	0.103019	-22.4303	1.99338e-111	3.41979e-110
ENSG00000170854	966.922	-2.25283	0.100464	-22.4244	2.27794e-111	3.90531e-110
ENSG00000154719	1052.89	-2.05567	0.0917765	-22.3986	4.05777e-111	6.9519e-110
ENSG00000109133	2102.29	-1.6901	0.0754595	-22.3974	4.17024e-111	7.13972e-110
ENSG00000204856	491.042	-3.64477	0.162753	-22.3945	4.45265e-111	7.61803e-110
ENSG00000117505	7142.53	2.0575	0.0919234	22.3828	5.79217e-111	9.90307e-110
ENSG00000165359	489.903	-2.89486	0.129413	-22.3691	7.876e-111	1.34567e-109
ENSG00000101337	1570.15	-1.71257	0.0765751	-22.3646	8.71067e-111	1.48727e-109
ENSG00000171552	2207.59	2.05344	0.09185	22.3565	1.0443e-110	1.78183e-109
ENSG00000150776	4197.56	1.63945	0.0733466	22.352	1.15362e-110	1.96703e-109
ENSG00000232445	720.129	2.43218	0.108847	22.345	1.3492e-110	2.29896e-109
ENSG00000002834	1131.11	-2.20011	0.0984743	-22.342	1.44461e-110	2.45985e-109
ENSG00000053747	712.449	-2.35814	0.10555	-22.3413	1.46683e-110	2.49599e-109
ENSG00000143442	6671.42	1.47687	0.0661098	22.3397	1.52085e-110	2.58617e-109
ENSG00000168264	5480.45	1.69366	0.0758174	22.3386	1.55736e-110	2.64646e-109
ENSG00000070882	697.327	-2.52025	0.112848	-22.3332	1.75983e-110	2.9885e-109
ENSG00000131242	1116.54	-2.57339	0.115249	-22.3289	1.93606e-110	3.28555e-109
ENSG00000184787	10545.1	1.31431	0.0588849	22.3201	2.36006e-110	4.00238e-109
ENSG00000132824	1858.13	-1.95345	0.0876238	-22.2936	4.26244e-110	7.22371e-109
ENSG00000196233	822.781	-2.55872	0.114775	-22.2933	4.28695e-110	7.26036e-109
ENSG00000162642	2609.78	1.53874	0.0690282	22.2914	4.47284e-110	7.57007e-109
ENSG00000127980	831.551	-2.16956	0.097329	-22.291	4.51985e-110	7.64449e-109
ENSG00000168591	2201.13	1.83886	0.0824953	22.2905	4.56628e-110	7.71782e-109
ENSG00000213903	1378.5	2.01086	0.0902419	22.283	5.39877e-110	9.11873e-109
ENSG00000231500	65081.3	1.33468	0.0599075	22.2791	5.89797e-110	9.9552e-109
ENSG00000135956	1968.2	1.81017	0.0812824	22.2701	7.19866e-110	1.21425e-108
ENSG00000079691	427.389	-3.34119	0.150079	-22.2628	8.46989e-110	1.42772e-108
ENSG00000127603	3790.87	-2.03632	0.0914832	-22.259	9.22723e-110	1.55433e-108
ENSG00000157657	957.146	-2.01254	0.0904267	-22.256	9.85808e-110	1.65949e-108
ENSG00000177853	890.566	-2.27662	0.102294	-22.2557	9.93757e-110	1.67175e-108
ENSG00000100811	10898.8	1.4414	0.0647714	22.2536	1.04107e-109	1.75017e-108
ENSG00000136950	3460.37	1.86712	0.0839026	22.2534	1.0456e-109	1.7566e-108
ENSG00000180385	1829.28	1.8571	0.083471	22.2485	1.16636e-109	1.95818e-108
ENSG00000099284	1733.72	-1.92255	0.086413	-22.2484	1.16943e-109	1.96203e-108
ENSG00000099949	7125.34	1.59478	0.0716837	22.2475	1.19219e-109	1.99887e-108
ENSG00000146842	775.822	-2.6293	0.118211	-22.2425	1.3338e-109	2.23481e-108
ENSG00000135525	757.362	-2.26799	0.102078	-22.2183	2.28706e-109	3.82945e-108
ENSG00000088727	852.49	2.26153	0.101919	22.1894	4.34345e-109	7.26783e-108
ENSG00000160271	1026.01	-1.99663	0.0899939	-22.1862	4.66295e-109	7.79725e-108
ENSG00000110237	374.534	-3.83105	0.172677	-22.1862	4.67284e-109	7.80859e-108
ENSG00000125870	4774.53	1.89988	0.0856374	22.1852	4.77493e-109	7.97387e-108
ENSG00000230005	301.781	5.88118	0.265214	22.1753	5.9509e-109	9.93109e-108
ENSG00000091039	1451.84	-2.21864	0.100053	-22.1746	6.04701e-109	1.00848e-107
ENSG00000197256	607.166	-2.63793	0.119009	-22.1658	7.35342e-109	1.22554e-107
ENSG00000185104	1787.48	-1.60513	0.0724215	-22.1637	7.70041e-109	1.28252e-107
ENSG00000107951	2334.18	2.05229	0.0925994	22.1631	7.80785e-109	1.29955e-107
ENSG00000133059	1041.36	-2.04937	0.0924735	-22.1617	8.05278e-109	1.33943e-107
ENSG00000054690	609.732	-2.60662	0.117621	-22.1612	8.13509e-109	1.35222e-107
ENSG00000136870	1769.96	2.11819	0.095585	22.1603	8.30651e-109	1.3798e-107
ENSG00000104369	698.127	-2.6479	0.119497	-22.1586	8.61208e-109	1.42962e-107
ENSG00000144647	3382.24	1.83677	0.0829008	22.1562	9.09249e-109	1.50837e-107
ENSG00000173660	14151.3	1.42636	0.0644059	22.1464	1.13115e-108	1.87524e-107
ENSG00000169213	561.599	-2.78722	0.125977	-22.1249	1.82107e-108	3.01702e-107
ENSG00000196465	2665.49	1.95092	0.0881917	22.1213	1.9712e-108	3.26359e-107
ENSG00000110911	966.587	-2.23809	0.101207	-22.1139	2.32151e-108	3.84105e-107
ENSG00000203950	5488.32	2.15576	0.0974958	22.1113	2.45897e-108	4.06581e-107
ENSG00000107643	578.169	-2.76924	0.125255	-22.1088	2.60185e-108	4.29922e-107
ENSG00000162290	5182.21	1.66655	0.0754188	22.0972	3.36022e-108	5.54868e-107
ENSG00000170836	2847.32	1.8933	0.0857108	22.0894	3.99972e-108	6.60032e-107
ENSG00000082258	4255.66	2.18308	0.0989056	22.0724	5.82414e-108	9.60467e-107
ENSG00000089902	938.518	-2.16724	0.0982061	-22.0683	6.38093e-108	1.0516e-106
ENSG00000006453	890.724	-2.26148	0.10248	-22.0675	6.48169e-108	1.0675e-106
ENSG00000267321	1169.82	1.81652	0.082325	22.0653	6.81432e-108	1.12155e-106
ENSG00000139746	14392.9	1.71699	0.0778183	22.0641	6.99734e-108	1.15092e-106
ENSG00000070366	1117.71	-2.20146	0.0997936	-22.0601	7.64027e-108	1.25584e-106
ENSG00000099810	1179.62	-2.10224	0.0953778	-22.0412	1.16021e-107	1.90581e-106
ENSG00000100034	2410.92	-1.7081	0.0774996	-22.0401	1.18852e-107	1.95104e-106
ENSG00000089157	87941.8	1.44005	0.0653403	22.0392	1.2114e-107	1.98729e-106
ENSG00000149182	1124.81	-1.82335	0.0827451	-22.0357	1.31071e-107	2.14881e-106
ENSG00000096060	1739.82	-1.70416	0.0773567	-22.0299	1.48845e-107	2.43861e-106
ENSG00000117899	1506.28	-1.78116	0.0808533	-22.0296	1.49927e-107	2.45474e-106
ENSG00000120756	690.434	-2.52734	0.114726	-22.0294	1.50603e-107	2.4642e-106
ENSG00000117614	1789.76	1.63103	0.0741035	22.0101	2.30484e-107	3.76877e-106
ENSG00000165801	479.726	-3.05335	0.13877	-22.003	2.69511e-107	4.40405e-106
ENSG00000147403	85691.2	1.50572	0.0684757	21.9891	3.66514e-107	5.98528e-106
ENSG00000136802	2454.98	1.70639	0.0776054	21.988	3.75363e-107	6.1258e-106
ENSG00000138686	859.59	-2.25417	0.102521	-21.9874	3.80143e-107	6.19979e-106
ENSG00000088832	11794.6	1.32154	0.0601117	21.9848	4.02815e-107	6.5624e-106
ENSG00000187953	1040.91	1.88688	0.0858269	21.9848	4.02899e-107	6.5624e-106
ENSG00000184465	944.021	-2.1124	0.0961099	-21.979	4.57424e-107	7.44567e-106
ENSG00000103769	8002.13	1.58395	0.0720785	21.9753	4.96354e-107	8.0741e-106
ENSG00000198938	103529	1.35161	0.0615128	21.9729	5.23222e-107	8.50566e-106
ENSG00000270681	272.291	5.03967	0.229392	21.9697	5.61673e-107	9.12482e-106
ENSG00000151491	437.664	-3.003	0.136702	-21.9675	5.88699e-107	9.5577e-106
ENSG00000260005	388.954	4.70227	0.214061	21.9669	5.96655e-107	9.68062e-106
ENSG00000155393	923.963	-2.0438	0.0930404	-21.9668	5.98778e-107	9.70879e-106
ENSG00000115310	2457.39	-1.4755	0.0672171	-21.9512	8.4319e-107	1.36629e-105
ENSG00000160796	1476.97	-2.19339	0.0999245	-21.9504	8.57762e-107	1.38901e-105
ENSG00000197977	636.435	-2.38903	0.108841	-21.9497	8.71432e-107	1.41024e-105
ENSG00000153982	333.801	-4.50603	0.205438	-21.9338	1.23538e-106	1.99793e-105
ENSG00000108826	3753.23	1.88599	0.08599	21.9326	1.26839e-106	2.05e-105
ENSG00000164093	1300.13	1.7859	0.0814369	21.9298	1.34955e-106	2.17976e-105
ENSG00000171067	2213.57	1.73386	0.0790749	21.9268	1.44074e-106	2.32555e-105
ENSG00000153179	1652.18	1.66707	0.0760398	21.9236	1.54707e-106	2.49558e-105
ENSG00000108829	12577	1.37318	0.0626471	21.9193	1.6989e-106	2.73874e-105
ENSG00000183853	911.627	-2.21647	0.101127	-21.9176	1.76356e-106	2.84115e-105
ENSG00000067082	1911.83	1.60707	0.0733553	21.908	2.18028e-106	3.51025e-105
ENSG00000104679	2770.69	1.94858	0.088972	21.901	2.54023e-106	4.08716e-105
ENSG00000069188	1051.2	-2.28576	0.104421	-21.89	3.23795e-106	5.20642e-105
ENSG00000088387	614.719	-2.51176	0.114753	-21.8884	3.34843e-106	5.38063e-105
ENSG00000146067	3828.9	2.15837	0.0986395	21.8814	3.90379e-106	6.26903e-105
ENSG00000149639	561.193	-2.91737	0.133386	-21.8717	4.83663e-106	7.7621e-105
ENSG00000198604	2570.01	-1.61178	0.0737016	-21.869	5.12947e-106	8.2268e-105
ENSG00000198755	48107.5	1.76963	0.0809329	21.8654	5.54741e-106	8.89143e-105
ENSG00000144730	482.341	-2.85786	0.130793	-21.8501	7.74912e-106	1.24045e-104
ENSG00000223356	278.569	4.28338	0.196034	21.8501	7.74792e-106	1.24045e-104
ENSG00000131437	1154.95	-2.00115	0.0916089	-21.8445	8.76147e-106	1.40161e-104
ENSG00000249661	290.809	5.75027	0.263335	21.8363	1.04819e-105	1.67577e-104
ENSG00000260190	793.968	8.85242	0.40551	21.8304	1.19489e-105	1.90909e-104
ENSG00000107758	790.412	-2.38063	0.109075	-21.8257	1.32434e-105	2.11456e-104
ENSG00000158445	265.327	4.09203	0.187635	21.8085	1.92835e-105	3.07702e-104
ENSG00000137040	3460.83	2.13477	0.0979089	21.8036	2.1435e-105	3.41817e-104
ENSG00000156017	895.223	-2.27418	0.104332	-21.7975	2.45264e-105	3.90867e-104
ENSG00000229589	426.551	3.35365	0.153857	21.7972	2.46594e-105	3.92736e-104
ENSG00000100422	2230.37	-1.50314	0.0689989	-21.785	3.22114e-105	5.12688e-104
ENSG00000227518	809.317	3.39991	0.156077	21.7835	3.32702e-105	5.29205e-104
ENSG00000012963	1088.62	-2.0132	0.0924348	-21.7797	3.61291e-105	5.74315e-104
ENSG00000177426	649.451	2.21899	0.101931	21.7696	4.50461e-105	7.15608e-104
ENSG00000047188	1607.41	-2.15476	0.0990081	-21.7635	5.15015e-105	8.17643e-104
ENSG00000116191	1023.87	-2.14687	0.0986529	-21.7619	5.3323e-105	8.46027e-104
ENSG00000152253	461.621	-2.88485	0.13262	-21.7527	6.51192e-105	1.03253e-103
ENSG00000188242	1749.81	2.27905	0.104784	21.7501	6.89913e-105	1.09324e-103
ENSG00000134644	11451.9	1.58376	0.072827	21.7469	7.38715e-105	1.16983e-103
ENSG00000119574	1306.65	2.15519	0.0991242	21.7423	8.17393e-105	1.29361e-103
ENSG00000269951	389.614	3.51861	0.161891	21.7344	9.69403e-105	1.53322e-103
ENSG00000261526	385.118	4.29765	0.197788	21.7285	1.10326e-104	1.74383e-103
ENSG00000082458	989.321	-1.95308	0.089888	-21.7279	1.11706e-104	1.76453e-103
ENSG00000146648	341.837	-3.64057	0.167567	-21.7261	1.163e-104	1.83594e-103
ENSG00000039560	1608.77	-1.71522	0.0789677	-21.7205	1.31426e-104	2.07343e-103
ENSG00000164631	2197.78	1.99538	0.0918802	21.7172	1.41271e-104	2.22734e-103
ENSG00000118680	3420.34	1.58116	0.0728092	21.7165	1.43147e-104	2.25551e-103
ENSG00000013503	935.438	-2.07809	0.0957019	-21.7142	1.50702e-104	2.37306e-103
ENSG00000180304	2741.57	1.56581	0.072133	21.7073	1.75028e-104	2.75439e-103
ENSG00000135404	9007.69	1.29983	0.0599049	21.6982	2.13274e-104	3.35416e-103
ENSG00000156876	764.088	-2.54848	0.117459	-21.6969	2.19692e-104	3.45293e-103
ENSG00000064651	934.98	-2.29605	0.105849	-21.6917	2.4548e-104	3.85583e-103
ENSG00000133119	2067.41	-1.95254	0.0900139	-21.6915	2.46777e-104	3.87378e-103
ENSG00000176155	1104.82	-2.443	0.112625	-21.6913	2.47736e-104	3.88641e-103
ENSG00000185567	398.696	-3.31747	0.152973	-21.6867	2.74162e-104	4.29829e-103
ENSG00000170264	430.825	-3.04896	0.140599	-21.6856	2.80859e-104	4.40053e-103
ENSG00000164211	349.894	-3.63055	0.167458	-21.6804	3.14417e-104	4.92326e-103
ENSG00000115461	783.194	-2.15438	0.0994159	-21.6704	3.90611e-104	6.11252e-103
ENSG00000025772	3722.45	1.42481	0.0657584	21.6674	4.16394e-104	6.51192e-103
ENSG00000099866	636.12	4.3843	0.202357	21.6661	4.28298e-104	6.69392e-103
ENSG00000048028	1460.72	-1.74516	0.0805552	-21.6641	4.47349e-104	6.98732e-103
ENSG00000035499	725.443	-2.45993	0.11356	-21.662	4.67952e-104	7.30459e-103
ENSG00000135953	1095.57	1.80339	0.083285	21.6532	5.66735e-104	8.84106e-103
ENSG00000130340	1074.05	-1.97038	0.091016	-21.6487	6.24808e-104	9.74095e-103
ENSG00000230069	271.588	4.43755	0.204995	21.6471	6.46742e-104	1.00767e-102
ENSG00000185485	660.207	2.32431	0.107416	21.6384	7.81654e-104	1.21711e-102
ENSG00000119771	527.338	-2.54746	0.117787	-21.6276	9.87039e-104	1.53597e-102
ENSG00000145012	446.92	-2.78287	0.128677	-21.6268	1.00457e-103	1.56227e-102
ENSG00000085662	18108.8	1.43164	0.0662198	21.6195	1.17768e-103	1.83037e-102
ENSG00000149948	1608.08	-1.98326	0.0917384	-21.6186	1.20058e-103	1.8648e-102
ENSG00000233276	20270.2	2.06769	0.0956529	21.6166	1.25408e-103	1.94669e-102
ENSG00000131732	793.22	-2.28992	0.105959	-21.6113	1.40629e-103	2.18162e-102
ENSG00000123836	533.446	-2.68106	0.12407	-21.6093	1.46973e-103	2.27862e-102
ENSG00000152527	320.037	-4.13535	0.191417	-21.6039	1.65019e-103	2.55683e-102
ENSG00000070770	6437.48	1.5873	0.0734768	21.6027	1.6936e-103	2.62247e-102
ENSG00000004660	628.936	-2.31999	0.107412	-21.5991	1.83314e-103	2.83679e-102
ENSG00000232630	502.554	3.9552	0.183235	21.5854	2.46478e-103	3.81192e-102
ENSG00000142945	1467.09	-1.88149	0.0871658	-21.5852	2.47377e-103	3.82346e-102
ENSG00000038382	1810.03	-1.61859	0.074993	-21.5833	2.58048e-103	3.98416e-102
ENSG00000090061	3348.43	1.44579	0.0669866	21.5832	2.58092e-103	3.98416e-102
ENSG00000173409	814.52	-2.14896	0.0995681	-21.5828	2.60451e-103	4.01811e-102
ENSG00000189337	404.962	-3.73009	0.17284	-21.5811	2.70223e-103	4.1663e-102
ENSG00000196586	1734.08	-1.72827	0.0800972	-21.5772	2.94175e-103	4.53282e-102
ENSG00000183520	1145.02	-1.91415	0.08875	-21.5679	3.59354e-103	5.53375e-102
ENSG00000180398	2096.58	-1.6048	0.0744236	-21.563	3.99604e-103	6.14979e-102
ENSG00000254087	560.451	-2.61051	0.121104	-21.5559	4.66058e-103	7.16811e-102
ENSG00000197070	2662.69	2.01858	0.0936471	21.5552	4.73277e-103	7.27469e-102
ENSG00000077044	1243.64	-2.18775	0.101496	-21.5551	4.74171e-103	7.28397e-102
ENSG00000171863	37823.2	1.40172	0.065034	21.5537	4.89108e-103	7.50882e-102
ENSG00000103034	641.431	-2.48813	0.115496	-21.5429	6.17357e-103	9.47193e-102
ENSG00000166484	2056.57	2.00768	0.0932139	21.5385	6.79339e-103	1.04165e-101
ENSG00000161016	158667	1.95843	0.0909284	21.5381	6.8398e-103	1.04813e-101
ENSG00000130706	4168.36	2.30635	0.107088	21.537	7.00507e-103	1.0728e-101
ENSG00000141526	285.428	4.02743	0.187006	21.5363	7.11064e-103	1.0883e-101
ENSG00000127946	2082.31	-1.6143	0.0749916	-21.5264	8.80715e-103	1.34714e-101
ENSG00000144635	1426.02	-1.75394	0.0814886	-21.5237	9.34248e-103	1.42815e-101
ENSG00000186298	18851.6	1.70892	0.0794515	21.509	1.28174e-102	1.95816e-101
ENSG00000198794	424.066	-3.05637	0.14214	-21.5025	1.47382e-102	2.25024e-101
ENSG00000100578	735.627	-2.55184	0.118688	-21.5004	1.54388e-102	2.35578e-101
ENSG00000013441	3102.49	1.96956	0.0916136	21.4986	1.60611e-102	2.44925e-101
ENSG00000244038	11296.1	1.3257	0.0616755	21.4948	1.7417e-102	2.6544e-101
ENSG00000130811	14333	1.98264	0.0922567	21.4905	1.91206e-102	2.91226e-101
ENSG00000103091	1564.49	-1.89414	0.0881579	-21.4858	2.11259e-102	3.21574e-101
ENSG00000129680	1713.63	-1.71889	0.0800072	-21.4841	2.19103e-102	3.33312e-101
ENSG00000136830	1426.28	-1.8538	0.0863047	-21.4797	2.40825e-102	3.66136e-101
ENSG00000119203	2012.08	-1.6125	0.0750981	-21.4719	2.84991e-102	4.33021e-101
ENSG00000068912	728.854	-2.13496	0.0994359	-21.4707	2.92768e-102	4.44568e-101
ENSG00000169905	7135.3	2.02661	0.0944079	21.4665	3.20161e-102	4.85871e-101
ENSG00000145284	463.493	-2.81915	0.13136	-21.4613	3.58213e-102	5.43289e-101
ENSG00000161955	563.078	2.9207	0.136107	21.4588	3.77835e-102	5.72703e-101
ENSG00000198918	44576.9	1.71943	0.0801272	21.4587	3.78632e-102	5.73566e-101
ENSG00000104419	1744.31	-2.24562	0.104652	-21.458	3.84578e-102	5.82222e-101
ENSG00000203993	2660.08	2.15744	0.10055	21.4564	3.97576e-102	6.01537e-101
ENSG00000118246	599.223	-2.549	0.118846	-21.4479	4.77694e-102	7.22322e-101
ENSG00000197472	397.216	3.42676	0.15983	21.4401	5.65458e-102	8.54515e-101
ENSG00000013306	15649.5	1.82007	0.0849202	21.4327	6.61767e-102	9.99455e-101
ENSG00000088356	2138.26	1.62837	0.0759775	21.4323	6.68482e-102	1.00899e-100
ENSG00000165533	341.096	-3.68246	0.171863	-21.4267	7.52773e-102	1.13553e-100
ENSG00000165782	2191.37	1.79563	0.0838046	21.4264	7.57396e-102	1.14182e-100
ENSG00000018610	1009.24	-1.84944	0.0863329	-21.4222	8.30036e-102	1.25058e-100
ENSG00000123388	1900.13	2.45978	0.114852	21.417	9.27551e-102	1.39666e-100
ENSG00000131747	12158.5	-1.56258	0.0729619	-21.4163	9.41151e-102	1.41629e-100
ENSG00000152439	416.102	2.80679	0.131134	21.404	1.22628e-101	1.84427e-100
ENSG00000138375	632.245	-2.30774	0.107819	-21.4038	1.23278e-101	1.85293e-100
ENSG00000110955	46964.5	1.17085	0.0547262	21.3946	1.49985e-101	2.25301e-100
ENSG00000258441	3943.22	2.28382	0.106758	21.3925	1.56909e-101	2.35561e-100
ENSG00000153786	3254.92	1.36089	0.0636375	21.3851	1.83968e-101	2.76018e-100
ENSG00000198807	745.316	2.141	0.100136	21.381	2.00642e-101	3.00855e-100
ENSG00000196544	1605.5	2.4546	0.114811	21.3796	2.07113e-101	3.10374e-100
ENSG00000269937	623.751	2.22149	0.103917	21.3776	2.16159e-101	3.23736e-100
ENSG00000198908	368.093	-3.40956	0.159496	-21.3771	2.18412e-101	3.26916e-100
ENSG00000182022	379.154	-3.52965	0.165117	-21.3767	2.20177e-101	3.29361e-100
ENSG00000163602	3663.57	1.81804	0.0850584	21.374	2.33272e-101	3.48742e-100
ENSG00000083896	7063.71	1.6484	0.0771365	21.37	2.54373e-101	3.80061e-100
ENSG00000117280	829.719	-2.16391	0.101298	-21.3617	3.03541e-101	4.53255e-100
ENSG00000171222	5475.25	2.77227	0.12978	21.3612	3.06567e-101	4.57501e-100
ENSG00000163811	8635.89	1.66163	0.0778376	21.3474	4.12053e-101	6.14556e-100
ENSG00000101665	921.291	1.96814	0.0922027	21.3458	4.26373e-101	6.35536e-100
ENSG00000165495	323.7	-3.9531	0.185229	-21.3417	4.65906e-101	6.9405e-100
ENSG00000040633	3914.85	1.79655	0.0842143	21.333	5.60564e-101	8.34566e-100
ENSG00000164056	943.018	1.90148	0.0891465	21.3299	5.99728e-101	8.92343e-100
ENSG00000198863	2158.41	1.66585	0.0781106	21.3268	6.40994e-101	9.5318e-100
ENSG00000258317	320.344	6.37039	0.298713	21.3261	6.50006e-101	9.66009e-100
ENSG00000123213	1448.87	-1.65465	0.0775981	-21.3233	6.89681e-101	1.02437e-99
ENSG00000260081	298.664	3.61852	0.169713	21.3214	7.1928e-101	1.0677e-99
ENSG00000204387	3189.28	1.52907	0.0717164	21.321	7.24667e-101	1.07506e-99
ENSG00000137275	800.584	-2.08	0.0975799	-21.3159	8.0919e-101	1.19974e-99
ENSG00000091129	403.036	-2.97625	0.139669	-21.3093	9.2987e-101	1.37785e-99
ENSG00000231259	641.044	2.87869	0.135141	21.3014	1.10296e-100	1.63337e-99
ENSG00000137100	3980.6	1.47194	0.0691421	21.2886	1.44874e-100	2.14417e-99
ENSG00000130826	13678.1	1.33892	0.0629016	21.2859	1.53321e-100	2.26785e-99
ENSG00000186951	462.437	-2.63453	0.12377	-21.2856	1.5434e-100	2.28158e-99
ENSG00000101639	677.163	-2.43839	0.114614	-21.2749	1.94064e-100	2.86713e-99
ENSG00000198554	1549.94	-2.25277	0.105902	-21.2723	2.05111e-100	3.02856e-99
ENSG00000085831	871.828	2.00441	0.094231	21.2713	2.09507e-100	3.09164e-99
ENSG00000130024	2300.78	-1.57459	0.0740274	-21.2703	2.13755e-100	3.15248e-99
ENSG00000007047	781.911	-2.60125	0.122353	-21.2601	2.65739e-100	3.91684e-99
ENSG00000127418	977.085	-2.68096	0.12613	-21.2556	2.92599e-100	4.31021e-99
ENSG00000110906	3401.3	1.57073	0.0738981	21.2553	2.94383e-100	4.33396e-99
ENSG00000110274	1115.54	-1.86403	0.0876998	-21.2547	2.98287e-100	4.38886e-99
ENSG00000213281	9374.39	2.07609	0.0976881	21.2523	3.14202e-100	4.62031e-99
ENSG00000001084	684.735	-2.5987	0.122279	-21.2522	3.14454e-100	4.62131e-99
ENSG00000165355	1611.73	1.72227	0.0810543	21.2483	3.41489e-100	5.01569e-99
ENSG00000059769	918.839	2.33095	0.109721	21.2444	3.71479e-100	5.45299e-99
ENSG00000111206	5084.24	1.36661	0.0643326	21.2428	3.84201e-100	5.63645e-99
ENSG00000062716	1327.7	-1.83031	0.0861883	-21.2362	4.4215e-100	6.4828e-99
ENSG00000155275	1140.51	1.85466	0.0874085	21.2183	6.46763e-100	9.4773e-99
ENSG00000138448	890.8	-2.21219	0.104283	-21.2133	7.19212e-100	1.05328e-98
ENSG00000196313	6821.29	1.61468	0.0761629	21.2004	9.46848e-100	1.38584e-98
ENSG00000029639	477.279	-2.73848	0.129238	-21.1894	1.1964e-99	1.75007e-98
ENSG00000164920	702.203	2.20617	0.104135	21.1856	1.2965e-99	1.8954e-98
ENSG00000067900	3077.81	-1.55241	0.073291	-21.1814	1.41701e-99	2.07036e-98
ENSG00000164970	657.475	-2.60111	0.122809	-21.18	1.45937e-99	2.13102e-98
ENSG00000134253	313.804	-3.95109	0.186624	-21.1714	1.75438e-99	2.56031e-98
ENSG00000123136	8318.83	1.77446	0.0838271	21.1681	1.87948e-99	2.74129e-98
ENSG00000068654	3619.69	-1.35236	0.0638965	-21.1649	2.01323e-99	2.93467e-98
ENSG00000123643	501.276	-2.63615	0.124575	-21.1611	2.17948e-99	3.17516e-98
ENSG00000154222	831.504	-2.01966	0.0954721	-21.1545	2.50848e-99	3.65235e-98
ENSG00000090612	1237.04	2.57908	0.121923	21.1534	2.56734e-99	3.73588e-98
ENSG00000197603	555.467	-2.85179	0.134837	-21.15	2.76147e-99	4.01604e-98
ENSG00000134452	1613.22	-1.63491	0.0773035	-21.1493	2.80199e-99	4.07261e-98
ENSG00000110514	1258.82	-2.19979	0.104023	-21.1472	2.9298e-99	4.25593e-98
ENSG00000006377	540.459	2.24405	0.106176	21.1351	3.78503e-99	5.49508e-98
ENSG00000104412	503.341	-2.53336	0.119879	-21.1326	3.99217e-99	5.79245e-98
ENSG00000198752	2196.48	-1.55235	0.0734634	-21.1309	4.13756e-99	5.99994e-98
ENSG00000171970	509.344	2.46107	0.116477	21.1292	4.28723e-99	6.21339e-98
ENSG00000076716	974.092	-1.96892	0.0931996	-21.1259	4.60188e-99	6.66556e-98
ENSG00000125458	4314.39	2.42067	0.114609	21.1211	5.08527e-99	7.36147e-98
ENSG00000039123	2548.71	-2.1743	0.102958	-21.1184	5.39366e-99	7.8034e-98
ENSG00000163376	1742.53	2.45694	0.116382	21.1109	6.31109e-99	9.12547e-98
ENSG00000100065	413.653	-3.79786	0.179917	-21.109	6.5794e-99	9.50795e-98
ENSG00000196663	506.545	-2.7452	0.130054	-21.108	6.70871e-99	9.68925e-98
ENSG00000106153	20246.9	1.64094	0.0777925	21.0939	9.05539e-99	1.3071e-97
ENSG00000120802	4705.35	-1.94251	0.0921147	-21.088	1.02553e-98	1.47945e-97
ENSG00000116741	653.569	2.19799	0.10424	21.086	1.0696e-98	1.54214e-97
ENSG00000163714	6088.57	-2.07272	0.0983046	-21.0846	1.10054e-98	1.58584e-97
ENSG00000124201	1542.62	1.70948	0.0810774	21.0845	1.10366e-98	1.58942e-97
ENSG00000163682	29503.1	1.38578	0.0657288	21.0833	1.13147e-98	1.62853e-97
ENSG00000232098	1878.13	1.91555	0.0908679	21.0806	1.19929e-98	1.72516e-97
ENSG00000136205	300.611	-4.15857	0.197292	-21.0783	1.25898e-98	1.80999e-97
ENSG00000172059	1397.26	1.6614	0.0788622	21.0672	1.59147e-98	2.28669e-97
ENSG00000127554	2415.02	2.89947	0.137666	21.0616	1.78989e-98	2.57032e-97
ENSG00000093000	8121.83	1.73264	0.082275	21.0591	1.88753e-98	2.70898e-97
ENSG00000132341	39468	1.41645	0.0672714	21.0557	2.02598e-98	2.90602e-97
ENSG00000103222	2063.23	-1.59648	0.0758324	-21.0528	2.15785e-98	3.09341e-97
ENSG00000162688	1779.75	-2.61235	0.124103	-21.05	2.2889e-98	3.2794e-97
ENSG00000116251	27912.4	1.33645	0.0635121	21.0425	2.6794e-98	3.83671e-97
ENSG00000145555	1141.54	-1.96704	0.0935541	-21.0257	3.81873e-98	5.46503e-97
ENSG00000060339	3315.32	-1.53716	0.073134	-21.0184	4.44942e-98	6.36399e-97
ENSG00000185009	5527.24	1.8763	0.0893037	21.0103	5.27984e-98	7.54743e-97
ENSG00000005020	1019.08	-2.03239	0.096734	-21.0101	5.30326e-98	7.57661e-97
ENSG00000062194	6630.25	1.6834	0.0801268	21.0092	5.40181e-98	7.71302e-97
ENSG00000107679	854.471	-2.19816	0.104649	-21.0051	5.88958e-98	8.40469e-97
ENSG00000100426	3458.41	1.28466	0.0611702	21.0014	6.36347e-98	9.0758e-97
ENSG00000078549	329.214	-3.60236	0.171535	-21.0007	6.46694e-98	9.21814e-97
ENSG00000148303	74790.8	1.44464	0.0688152	20.9931	7.58332e-98	1.08033e-96
ENSG00000144659	3166.52	1.54536	0.0736146	20.9925	7.67765e-98	1.09315e-96
ENSG00000125459	1855.87	1.66077	0.0791214	20.9902	8.06409e-98	1.14752e-96
ENSG00000115392	404.889	-2.93544	0.139873	-20.9865	8.71656e-98	1.23967e-96
ENSG00000100823	10289.8	1.40242	0.0668325	20.9841	9.16387e-98	1.30255e-96
ENSG00000186918	619.425	-2.50948	0.119597	-20.9827	9.43158e-98	1.33984e-96
ENSG00000172728	882.639	2.07356	0.0988279	20.9815	9.68302e-98	1.37478e-96
ENSG00000104447	1535.33	1.82845	0.0871493	20.9807	9.84026e-98	1.39632e-96
ENSG00000186141	2312.46	1.48654	0.0708587	20.9789	1.02265e-97	1.4503e-96
ENSG00000064932	983.976	-2.60437	0.124208	-20.9678	1.29166e-97	1.83077e-96
ENSG00000102409	4590.63	1.52427	0.0726968	20.9675	1.29969e-97	1.84112e-96
ENSG00000197381	675.702	-2.20878	0.105359	-20.9643	1.3894e-97	1.96708e-96
ENSG00000112379	735.561	-2.2863	0.109069	-20.9619	1.46163e-97	2.06819e-96
ENSG00000125378	933.348	2.1505	0.102594	20.9613	1.48021e-97	2.0933e-96
ENSG00000155330	2061.03	1.82919	0.0872768	20.9585	1.57002e-97	2.21906e-96
ENSG00000135097	760.543	-2.13367	0.101805	-20.9583	1.57742e-97	2.22827e-96
ENSG00000128872	441.388	-3.02836	0.144549	-20.9504	1.8595e-97	2.62525e-96
ENSG00000134769	834.679	-2.0704	0.0988376	-20.9475	1.97662e-97	2.78904e-96
ENSG00000106266	670.357	-2.33907	0.111685	-20.9435	2.15034e-97	3.03245e-96
ENSG00000183741	13900.4	1.68273	0.0803528	20.9418	2.23082e-97	3.14418e-96
ENSG00000162522	1787.53	-1.85336	0.0885485	-20.9304	2.82948e-97	3.98572e-96
ENSG00000131791	1058.76	-1.92864	0.0922055	-20.9168	3.76898e-97	5.30616e-96
ENSG00000137414	1592.49	-1.70797	0.0816675	-20.9137	4.02012e-97	5.65654e-96
ENSG00000130939	2169.54	-1.48016	0.0707854	-20.9105	4.29624e-97	6.04168e-96
ENSG00000179241	382.023	-3.16718	0.15148	-20.9083	4.50438e-97	6.33084e-96
ENSG00000116991	625.852	-2.25316	0.107813	-20.8988	5.48526e-97	7.70514e-96
ENSG00000159164	928.199	-2.15094	0.102971	-20.8887	6.78129e-97	9.52034e-96
ENSG00000100138	5494.37	1.27727	0.0611506	20.8873	6.98393e-97	9.79935e-96
ENSG00000156802	2103.22	-1.84883	0.0885163	-20.8869	7.05079e-97	9.88763e-96
ENSG00000249471	931.054	1.81988	0.0871334	20.8862	7.1511e-97	1.00227e-95
ENSG00000234456	365.588	-3.35965	0.16102	-20.8648	1.11831e-96	1.56651e-95
ENSG00000169733	2528.33	2.2128	0.10608	20.8597	1.24518e-96	1.74325e-95
ENSG00000120833	913.363	1.99202	0.0954978	20.8594	1.2531e-96	1.75336e-95
ENSG00000115935	418.018	-3.14231	0.150646	-20.8589	1.26454e-96	1.76839e-95
ENSG00000122482	1377.99	-2.12979	0.102146	-20.8504	1.51239e-96	2.11381e-95
ENSG00000136485	4846.43	-1.24501	0.0597194	-20.8477	1.60048e-96	2.23569e-95
ENSG00000143420	15168	1.50347	0.0721307	20.8437	1.73994e-96	2.42914e-95
ENSG00000133863	575.247	-2.87329	0.137851	-20.8434	1.74823e-96	2.43936e-95
ENSG00000113460	3873.02	1.82443	0.0875321	20.843	1.76382e-96	2.45975e-95
ENSG00000129128	2223.15	-1.53675	0.0737464	-20.8383	1.94819e-96	2.71535e-95
ENSG00000223922	226.868	4.56175	0.218956	20.8341	2.12644e-96	2.96216e-95
ENSG00000150316	3441.53	1.68642	0.0809763	20.8261	2.51077e-96	3.49559e-95
ENSG00000205189	4893.48	1.49941	0.0720069	20.8231	2.67401e-96	3.7208e-95
ENSG00000151247	6155.41	1.97248	0.0947828	20.8105	3.47845e-96	4.83747e-95
ENSG00000147123	9578.59	1.9331	0.092894	20.8098	3.53179e-96	4.90894e-95
ENSG00000214194	1056.68	-1.84027	0.0884459	-20.8067	3.76038e-96	5.22376e-95
ENSG00000148773	22468.6	1.22216	0.0587648	20.7975	4.56127e-96	6.33283e-95
ENSG00000198879	2740.36	1.56029	0.075033	20.7947	4.83604e-96	6.71061e-95
ENSG00000108262	1009.6	-2.40136	0.115497	-20.7916	5.15475e-96	7.1489e-95
ENSG00000167815	10431	1.85551	0.089254	20.7891	5.42923e-96	7.52542e-95
ENSG00000114744	921.975	-2.19417	0.105553	-20.7873	5.63823e-96	7.8108e-95
ENSG00000163041	20694.2	1.53412	0.073814	20.7836	6.0863e-96	8.42688e-95
ENSG00000054148	4913.98	1.91494	0.0921432	20.7822	6.27152e-96	8.67854e-95
ENSG00000167377	313.526	3.32872	0.160181	20.781	6.43542e-96	8.90044e-95
ENSG00000074319	823.264	-2.06175	0.0992164	-20.7803	6.52682e-96	9.02188e-95
ENSG00000168078	765.271	-2.03244	0.0978168	-20.778	6.84396e-96	9.45506e-95
ENSG00000236269	228.839	4.324	0.208119	20.7765	7.05559e-96	9.74206e-95
ENSG00000240418	248.283	5.09554	0.24531	20.7719	7.77903e-96	1.07351e-94
ENSG00000099974	516.457	2.40388	0.115758	20.7664	8.71512e-96	1.20203e-94
ENSG00000164323	677.794	-2.54956	0.122818	-20.7588	1.02062e-95	1.4069e-94
ENSG00000162885	2313.04	1.60051	0.0771194	20.7536	1.13733e-95	1.56693e-94
ENSG00000137207	3245.29	1.46671	0.0707019	20.745	1.36011e-95	1.87283e-94
ENSG00000234585	883.029	2.4388	0.117562	20.7448	1.36628e-95	1.88031e-94
ENSG00000088035	989.065	-2.0016	0.0964923	-20.7436	1.40102e-95	1.92705e-94
ENSG00000112081	28282.3	1.42489	0.0687062	20.7389	1.54497e-95	2.12389e-94
ENSG00000198899	68234.2	1.64623	0.0793809	20.7383	1.56208e-95	2.14623e-94
ENSG00000186106	677.672	-2.31109	0.111486	-20.7298	1.86432e-95	2.5601e-94
ENSG00000076928	933.175	-2.11476	0.102021	-20.7286	1.91144e-95	2.62337e-94
ENSG00000141127	1231.16	-1.99989	0.0965076	-20.7226	2.16659e-95	2.97194e-94
ENSG00000115109	588.09	-2.32216	0.112061	-20.7224	2.1779e-95	2.98581e-94
ENSG00000179152	578.289	-3.15754	0.152449	-20.7121	2.69248e-95	3.68927e-94
ENSG00000163006	543.833	-2.67919	0.129368	-20.7098	2.82662e-95	3.87096e-94
ENSG00000109674	444.4	-2.64787	0.127874	-20.7069	3.00017e-95	4.10639e-94
ENSG00000036448	348.382	-3.24354	0.156643	-20.7066	3.0201e-95	4.13142e-94
ENSG00000101367	14441.7	1.60916	0.0777153	20.7058	3.0694e-95	4.19657e-94
ENSG00000138777	4088.72	1.49909	0.0724024	20.7049	3.12643e-95	4.27222e-94
ENSG00000125356	6902.97	1.60105	0.0773681	20.6939	3.93098e-95	5.36871e-94
ENSG00000136720	1067.35	-2.35424	0.113833	-20.6815	5.08792e-95	6.94501e-94
ENSG00000143797	1360.53	-1.70063	0.0822355	-20.68	5.24814e-95	7.15981e-94
ENSG00000168461	697.961	-2.12784	0.102921	-20.6745	5.87801e-95	8.01477e-94
ENSG00000025156	3391.15	1.86699	0.0903102	20.6731	6.05104e-95	8.24622e-94
ENSG00000234741	10949.7	1.53965	0.0744893	20.6694	6.52697e-95	8.88999e-94
ENSG00000089737	10180.2	1.39858	0.0676763	20.6658	7.04185e-95	9.58608e-94
ENSG00000240731	375.41	2.70553	0.131003	20.6524	9.28529e-95	1.26332e-93
ENSG00000124222	1762.39	-1.60638	0.0778944	-20.6225	1.72513e-94	2.34588e-93
ENSG00000099860	675.294	2.7063	0.131242	20.6207	1.7881e-94	2.43019e-93
ENSG00000100227	6262.88	1.25443	0.0608414	20.6181	1.88962e-94	2.56677e-93
ENSG00000186283	4015.28	1.44989	0.0703246	20.6171	1.92928e-94	2.61923e-93
ENSG00000023287	2390.33	-1.66867	0.0809418	-20.6157	1.98229e-94	2.68975e-93
ENSG00000146007	3610.12	1.51956	0.0737202	20.6125	2.11852e-94	2.87305e-93
ENSG00000167130	2334.82	1.77801	0.0862626	20.6116	2.15808e-94	2.92511e-93
ENSG00000160813	1774.5	3.10749	0.150802	20.6064	2.40492e-94	3.25792e-93
ENSG00000108395	1635.21	-1.59772	0.07754	-20.6052	2.46743e-94	3.3408e-93
ENSG00000182685	376.753	3.13447	0.15213	20.6038	2.53481e-94	3.43019e-93
ENSG00000150787	480.465	-2.54705	0.12362	-20.6038	2.53739e-94	3.43183e-93
ENSG00000085382	530.033	-2.73968	0.133003	-20.5987	2.82172e-94	3.81434e-93
ENSG00000075303	334.571	-3.3293	0.161628	-20.5986	2.82485e-94	3.81651e-93
ENSG00000134371	1515.32	-1.85209	0.0899163	-20.5979	2.86722e-94	3.87167e-93
ENSG00000170037	1251.28	-1.70188	0.0826273	-20.597	2.91937e-94	3.93998e-93
ENSG00000132849	801.099	-2.08372	0.101235	-20.5829	3.90652e-94	5.26939e-93
ENSG00000230733	330.559	-3.44954	0.167603	-20.5816	4.01143e-94	5.40801e-93
ENSG00000198198	736.997	-2.25083	0.109411	-20.5722	4.87317e-94	6.56623e-93
ENSG00000100418	1885.21	-1.53587	0.0746637	-20.5705	5.0493e-94	6.7999e-93
ENSG00000118454	3401.01	1.48454	0.072169	20.5703	5.06596e-94	6.81868e-93
ENSG00000213380	2069.22	1.61041	0.0783315	20.5589	6.41024e-94	8.62344e-93
ENSG00000129292	1096.13	-1.87033	0.0909826	-20.557	6.65792e-94	8.95183e-93
ENSG00000072786	804.604	-2.18952	0.106537	-20.5518	7.41934e-94	9.97026e-93
ENSG00000109065	3331.18	1.61995	0.0788403	20.5473	8.14184e-94	1.09353e-92
ENSG00000148700	1445.6	-1.8214	0.0886892	-20.5369	1.00766e-93	1.35267e-92
ENSG00000167186	600.439	-2.36367	0.115102	-20.5354	1.03878e-93	1.39369e-92
ENSG00000104979	6997.59	1.87724	0.0914347	20.5309	1.1405e-93	1.52936e-92
ENSG00000177425	1778.5	-1.76368	0.0859081	-20.5298	1.16658e-93	1.5635e-92
ENSG00000129968	7574.5	2.20325	0.107324	20.529	1.18627e-93	1.58903e-92
ENSG00000149311	1888.64	-1.81523	0.0884423	-20.5244	1.30303e-93	1.7445e-92
ENSG00000056998	732.737	-2.1078	0.102703	-20.5231	1.33836e-93	1.79084e-92
ENSG00000165650	4942.82	1.71257	0.0834498	20.5222	1.36534e-93	1.82597e-92
ENSG00000181029	332.873	6.03976	0.294407	20.515	1.5813e-93	2.11368e-92
ENSG00000160094	338.076	-3.60191	0.175673	-20.5034	2.00654e-93	2.68065e-92
ENSG00000078114	396.25	-3.02181	0.147434	-20.496	2.33608e-93	3.11924e-92
ENSG00000085433	1681.43	1.77295	0.0865194	20.4919	2.54221e-93	3.39268e-92
ENSG00000143147	340.883	-3.308	0.161452	-20.4891	2.69088e-93	3.58917e-92
ENSG00000086189	1080.72	-1.95846	0.0956219	-20.4813	3.1583e-93	4.2104e-92
ENSG00000117592	12009.6	1.15287	0.05629	20.4808	3.19297e-93	4.25435e-92
ENSG00000151692	285.416	-3.99896	0.195287	-20.4774	3.42631e-93	4.56284e-92
ENSG00000086062	880.942	-1.86006	0.0908427	-20.4756	3.5563e-93	4.73345e-92
ENSG00000076513	868.629	-1.86149	0.090929	-20.4719	3.8358e-93	5.10275e-92
ENSG00000155256	578.563	-2.53423	0.123825	-20.4662	4.30783e-93	5.72765e-92
ENSG00000217576	433.516	2.4846	0.121404	20.4656	4.36428e-93	5.79964e-92
ENSG00000167842	3492.04	1.84046	0.0899606	20.4585	5.04901e-93	6.70602e-92
ENSG00000146802	330.6	-3.59517	0.175738	-20.4576	5.1452e-93	6.83017e-92
ENSG00000130921	1487.39	1.62363	0.079372	20.4559	5.31894e-93	7.05707e-92
ENSG00000122970	657.212	-2.74281	0.1341	-20.4534	5.59766e-93	7.42296e-92
ENSG00000108666	515.954	-2.67713	0.130901	-20.4516	5.80883e-93	7.69893e-92
ENSG00000177105	1233.04	2.01	0.0982814	20.4514	5.83346e-93	7.72749e-92
ENSG00000095739	954.713	2.00412	0.0979987	20.4505	5.95135e-93	7.8795e-92
ENSG00000133135	884.354	1.83848	0.0899307	20.4433	6.88687e-93	9.11331e-92
ENSG00000127922	5907.84	1.50487	0.0736313	20.4378	7.70808e-93	1.01946e-91
ENSG00000143207	781.525	-2.14335	0.104878	-20.4366	7.90146e-93	1.04449e-91
ENSG00000203685	334.074	-5.69577	0.278715	-20.4358	8.03498e-93	1.06158e-91
ENSG00000157851	2374.88	-2.20974	0.108147	-20.4326	8.57827e-93	1.13276e-91
ENSG00000153443	3164.07	2.29396	0.112271	20.4323	8.63152e-93	1.1392e-91
ENSG00000181704	1226.1	-1.649	0.0807106	-20.4311	8.85431e-93	1.16799e-91
ENSG00000058668	1439.87	-1.79918	0.0880668	-20.4298	9.09592e-93	1.19923e-91
ENSG00000135974	2136.41	1.94519	0.0952558	20.4207	1.09528e-92	1.44329e-91
ENSG00000203875	7556.96	1.27215	0.0623135	20.4153	1.22226e-92	1.60977e-91
ENSG00000146833	2065.97	1.44705	0.0708822	20.4149	1.23211e-92	1.62189e-91
ENSG00000185728	5592.89	2.03683	0.0997806	20.4131	1.28007e-92	1.68414e-91
ENSG00000196787	344.665	2.98411	0.146231	20.4068	1.45621e-92	1.91487e-91
ENSG00000104524	932.414	-2.151	0.105418	-20.4044	1.52686e-92	2.00672e-91
ENSG00000074047	322.217	-5.55901	0.272445	-20.4042	1.53584e-92	2.01748e-91
ENSG00000150961	569.08	-2.74775	0.134689	-20.4008	1.64578e-92	2.16077e-91
ENSG00000089050	425.848	-2.94551	0.144473	-20.388	2.13695e-92	2.80416e-91
ENSG00000115827	552.693	-2.4736	0.121343	-20.3851	2.26723e-92	2.97356e-91
ENSG00000108518	26389.1	1.54689	0.0758981	20.3812	2.45809e-92	3.2222e-91
ENSG00000111110	674.763	-2.14353	0.105205	-20.3748	2.79798e-92	3.66583e-91
ENSG00000105617	975.898	2.50804	0.12311	20.3724	2.93879e-92	3.84831e-91
ENSG00000171109	931.589	-2.06065	0.101175	-20.3672	3.26792e-92	4.27707e-91
ENSG00000166454	2559.68	1.52347	0.0748054	20.3658	3.36482e-92	4.40161e-91
ENSG00000114331	805.853	-2.12077	0.104161	-20.3604	3.75356e-92	4.90757e-91
ENSG00000206530	412.422	-3.25699	0.159984	-20.3583	3.9221e-92	5.12525e-91
ENSG00000104866	2153.38	1.95362	0.0959624	20.3582	3.92921e-92	5.13188e-91
ENSG00000180370	1397.11	-1.86949	0.0918338	-20.3574	3.99588e-92	5.21624e-91
ENSG00000265749	336.755	3.56137	0.174968	20.3545	4.2392e-92	5.531e-91
ENSG00000177963	5259.73	1.46252	0.0718617	20.3519	4.4653e-92	5.82298e-91
ENSG00000106261	1970.23	-1.55301	0.0763095	-20.3515	4.50463e-92	5.87122e-91
ENSG00000126767	3333.08	1.38497	0.0680714	20.3459	5.04783e-92	6.5758e-91
ENSG00000109654	618.95	-2.20671	0.108476	-20.3428	5.38007e-92	7.00496e-91
ENSG00000169679	2486.56	-1.80077	0.0885305	-20.3407	5.61087e-92	7.30168e-91
ENSG00000180879	10158.7	1.63545	0.0804028	20.3407	5.61509e-92	7.3034e-91
ENSG00000075188	579.771	-2.56638	0.12619	-20.3374	5.99841e-92	7.79794e-91
ENSG00000259514	329.09	3.13089	0.153971	20.3342	6.40487e-92	8.32202e-91
ENSG00000143437	1344.55	-1.81886	0.0894537	-20.333	6.56876e-92	8.53056e-91
ENSG00000047849	6685.55	-1.21224	0.0596275	-20.3303	6.93896e-92	9.00666e-91
ENSG00000136630	1140.26	2.40459	0.118281	20.3294	7.0679e-92	9.16928e-91
ENSG00000164182	1485.37	1.60654	0.0790342	20.3271	7.40547e-92	9.60226e-91
ENSG00000131143	16924.8	1.60883	0.0791478	20.3269	7.43944e-92	9.64133e-91
ENSG00000102996	403.128	-2.97635	0.146507	-20.3154	9.40227e-92	1.21788e-90
ENSG00000048707	1541.68	-1.69518	0.0834577	-20.3118	1.01083e-91	1.30866e-90
ENSG00000143669	529.268	-2.44016	0.120141	-20.3108	1.0319e-91	1.33525e-90
ENSG00000169504	2831.13	-1.57911	0.0777794	-20.3024	1.22554e-91	1.58499e-90
ENSG00000172831	3771.99	1.80941	0.0891358	20.2995	1.29951e-91	1.67981e-90
ENSG00000048471	348.385	-3.04589	0.150062	-20.2976	1.35076e-91	1.74515e-90
ENSG00000161813	2134.83	-1.92397	0.0948078	-20.2934	1.46985e-91	1.89803e-90
ENSG00000148291	1255.87	1.96813	0.0969876	20.2925	1.4965e-91	1.93146e-90
ENSG00000136044	534.176	-2.43486	0.119997	-20.291	1.5437e-91	1.99134e-90
ENSG00000196535	698.438	-2.2915	0.11295	-20.2878	1.64957e-91	2.12683e-90
ENSG00000124155	3883.82	1.47519	0.0727156	20.2871	1.67187e-91	2.15447e-90
ENSG00000173334	1318.15	1.57529	0.0776658	20.283	1.81733e-91	2.34072e-90
ENSG00000104442	992.191	-1.79763	0.0886412	-20.2799	1.93649e-91	2.49291e-90
ENSG00000196812	395.326	2.63386	0.129902	20.2758	2.10391e-91	2.70707e-90
ENSG00000147174	272.805	3.51038	0.173157	20.2728	2.23597e-91	2.87551e-90
ENSG00000164252	1220.14	-1.72053	0.0848768	-20.2709	2.32411e-91	2.98733e-90
ENSG00000129472	332.956	-3.24218	0.159948	-20.2702	2.35615e-91	3.02696e-90
ENSG00000120925	346.232	-3.07164	0.151538	-20.2697	2.3791e-91	3.05488e-90
ENSG00000174547	4061.64	1.61363	0.0796122	20.2687	2.4317e-91	3.12082e-90
ENSG00000057019	1043.58	-2.12823	0.105006	-20.2677	2.48125e-91	3.18117e-90
ENSG00000121057	3410.02	-1.41464	0.069798	-20.2677	2.48121e-91	3.18117e-90
ENSG00000137818	72925	1.5952	0.0787229	20.2635	2.70029e-91	3.46023e-90
ENSG00000137713	1500.56	-1.60079	0.0789994	-20.2633	2.71059e-91	3.47165e-90
ENSG00000142166	1458.82	-1.55242	0.0766178	-20.2619	2.79031e-91	3.57194e-90
ENSG00000123094	354.343	-3.52335	0.173914	-20.2592	2.94796e-91	3.77182e-90
ENSG00000136881	387.473	7.44279	0.367382	20.259	2.96104e-91	3.78663e-90
ENSG00000129667	389.255	-2.77414	0.136944	-20.2575	3.05183e-91	3.90076e-90
ENSG00000163884	310.24	-3.33267	0.164524	-20.2564	3.12206e-91	3.98849e-90
ENSG00000167470	3080.46	1.98352	0.0979236	20.2557	3.1611e-91	4.03631e-90
ENSG00000130724	3374.65	1.78053	0.0879205	20.2516	3.43891e-91	4.38881e-90
ENSG00000108506	1107.78	-2.03393	0.100441	-20.2499	3.55855e-91	4.53918e-90
ENSG00000261221	2542.26	2.50937	0.123934	20.2477	3.72325e-91	4.74686e-90
ENSG00000186395	2564.32	2.3146	0.114351	20.2412	4.24395e-91	5.40797e-90
ENSG00000100028	10706.4	1.45692	0.0719823	20.24	4.35532e-91	5.54707e-90
ENSG00000119013	4436.62	1.80295	0.0891145	20.2319	5.13213e-91	6.53313e-90
ENSG00000150433	436.461	-2.67206	0.132078	-20.2309	5.2292e-91	6.65333e-90
ENSG00000166436	301.312	-5.24241	0.259208	-20.2248	5.92894e-91	7.53981e-90
ENSG00000146670	7139.11	1.45653	0.0720195	20.2241	6.00184e-91	7.62865e-90
ENSG00000088280	354.467	-3.08265	0.152427	-20.2238	6.04255e-91	7.67569e-90
ENSG00000188428	292.747	-3.9067	0.193173	-20.2238	6.04495e-91	7.67569e-90
ENSG00000155980	468.168	-2.7914	0.138055	-20.2195	6.59603e-91	8.37119e-90
ENSG00000183309	1697.95	1.72562	0.0853628	20.2151	7.20712e-91	9.14213e-90
ENSG00000147650	1323.49	2.34235	0.115887	20.2123	7.6292e-91	9.67264e-90
ENSG00000157404	352.805	-2.99678	0.148282	-20.21	7.99953e-91	1.0137e-89
ENSG00000137941	402.68	-2.95377	0.146156	-20.2097	8.04545e-91	1.01901e-89
ENSG00000166228	2508.43	1.36442	0.0675183	20.2082	8.28973e-91	1.04942e-89
ENSG00000136002	451.901	-2.5239	0.124937	-20.2014	9.51392e-91	1.20379e-89
ENSG00000143774	11404.7	2.02382	0.100188	20.2001	9.76766e-91	1.23527e-89
ENSG00000174485	711.788	-2.68765	0.133084	-20.1952	1.07919e-90	1.36411e-89
ENSG00000100554	2592.79	1.69419	0.0838999	20.193	1.12696e-90	1.42377e-89
ENSG00000019144	531.257	-2.53757	0.125705	-20.1866	1.28339e-90	1.6206e-89
ENSG00000171858	26948.9	1.89991	0.0941392	20.182	1.41056e-90	1.78028e-89
ENSG00000162512	1333.91	-2.65371	0.131494	-20.1813	1.42976e-90	1.8036e-89
ENSG00000084207	19696.1	1.59164	0.0789172	20.1685	1.85054e-90	2.33324e-89
ENSG00000189292	216.967	4.72544	0.234333	20.1655	1.96713e-90	2.479e-89
ENSG00000156531	3366.85	-2.04416	0.101393	-20.1607	2.16762e-90	2.73028e-89
ENSG00000173465	2798.11	2.31692	0.114925	20.1603	2.18729e-90	2.75368e-89
ENSG00000211454	244.771	3.66638	0.181952	20.1503	2.67664e-90	3.36806e-89
ENSG00000084731	565.626	-2.28938	0.113621	-20.1492	2.73306e-90	3.43733e-89
ENSG00000142541	93272.1	1.65484	0.082142	20.1461	2.91343e-90	3.66235e-89
ENSG00000112486	213.246	4.76088	0.236339	20.1443	3.01906e-90	3.79324e-89
[truncated: 46,162 more rows]

## Sheet: stress vs control DEG
gene ID	mean norm counts	log2	std error	wald stat	p value	FDR
ENSG00000120694	25280.8	2.19654	0.0577635	38.0265	0	0
ENSG00000132002	47118.1	4.71906	0.0498695	94.6282	0	0
ENSG00000151929	5629.99	2.99543	0.0538343	55.6416	0	0
ENSG00000177606	30600.6	2.52039	0.0551302	45.717	0	0
ENSG00000204388	66996.8	3.2804	0.0558528	58.733	0	0
ENSG00000117289	3563.64	2.42785	0.0677234	35.8495	1.87177e-281	6.18308e-278
ENSG00000173110	6694.44	6.03923	0.171113	35.2938	7.30931e-273	2.06958e-269
ENSG00000120129	2625.84	2.56313	0.074507	34.4012	2.42173e-259	5.99983e-256
ENSG00000160570	3138.72	2.20822	0.0652456	33.8447	4.34184e-251	9.56171e-248
ENSG00000178381	954.025	2.71663	0.0867057	31.3317	1.72986e-215	3.42859e-212
ENSG00000101665	1344.72	2.18372	0.0724834	30.1272	2.13686e-199	3.85024e-196
ENSG00000106211	6506.37	1.67038	0.0598372	27.9154	1.73477e-171	2.86526e-168
ENSG00000149257	6511.85	1.81463	0.0661157	27.4463	7.68586e-166	1.1718e-162
ENSG00000013441	3032.07	1.50155	0.0567921	26.4395	4.8215e-154	6.82587e-151
ENSG00000136997	3428.52	-1.75445	0.0680287	-25.7898	1.15425e-146	1.52515e-143
ENSG00000162616	1425.5	1.6981	0.0709296	23.9406	1.15844e-126	1.43502e-123
ENSG00000110172	5530.89	1.23011	0.0527723	23.3098	3.52295e-120	4.10735e-117
ENSG00000112110	4893.11	1.12479	0.0486203	23.1343	2.09438e-118	2.30614e-115
ENSG00000177352	1052.19	-1.78976	0.0776972	-23.0351	2.07433e-117	2.16386e-114
ENSG00000204389	228.956	3.4863	0.154092	22.6248	2.47144e-113	2.4492e-110
ENSG00000155090	1972.68	1.54517	0.0692459	22.3143	2.68416e-110	2.53334e-107
ENSG00000183864	3272.42	1.09995	0.0497089	22.1279	1.7048e-108	1.53587e-105
ENSG00000125968	748.876	1.82039	0.0833735	21.8342	1.09875e-105	9.46834e-103
ENSG00000112773	1736.38	1.54869	0.0724031	21.3898	1.66354e-101	1.3738e-98
ENSG00000168003	10334.8	1.13349	0.0542975	20.8755	8.93845e-97	7.0864e-94
ENSG00000100625	2190.55	1.18433	0.0574997	20.5972	2.90692e-94	2.21597e-91
ENSG00000113739	8150.5	1.11356	0.0555987	20.0285	3.10659e-89	2.28047e-86
ENSG00000168672	3908.13	-1.05147	0.052667	-19.9646	1.12032e-88	7.93024e-86
ENSG00000117318	3719.28	1.48313	0.0742993	19.9616	1.18842e-88	8.12224e-86
ENSG00000114315	1895.15	1.42979	0.0742577	19.2545	1.29528e-82	8.55748e-80
ENSG00000067082	1983.39	1.22899	0.0639187	19.2273	2.18567e-82	1.39742e-79
ENSG00000106004	3797.85	0.979169	0.0510709	19.1727	6.25159e-82	3.87208e-79
ENSG00000080824	97604	0.989551	0.0517941	19.1055	2.27441e-81	1.36603e-78
ENSG00000070495	3503.51	1.19815	0.063881	18.7559	1.73243e-78	1.00991e-75
ENSG00000087074	1769.8	1.62137	0.0864573	18.7534	1.8174e-78	1.02917e-75
[truncated: 48,126 more rows]

## Sheet: venn lists
overlap between (low vs control) and (high vs control)	1775	ENSG00000002079			unique to low vs control	988	ENSG00000139547			unique to high vs control	9370	ENSG00000127720
[truncated: 9,369 more rows]

[truncated: 2 more sheets: MISO high vs control, MISO low vs control]
